# Supplementary material for: Bone loss markers in the earliest Pacific Islanders
Source: Sci Rep. 2021 Feb 17;11:3981. doi: 10.1038/s41598-021-83264-3 (PMC7889909; doi:10.1038/s41598-021-83264-3)
Supplement: Supplementary file 4 — Supplementary Information 2. [file 41598_2021_83264_MOESM4_ESM.xlsx]

## Sheet: sFTIRM phosphate raw data
Sk 3.2			Sk 3.2				Sk 3.2				Sk 3.2					BG 2			BG 2				BG 2				BG 2				SK 3.1			SK 3.1					SK 3.1				SK 3.1				SK 12
ROI1			ROI2				ROI3				ROI4					ROI1			ROI2				ROI3				ROI4				ROI1			ROI2					ROI3				ROI4				ROI1
Points	Peak height	Area		Points	Peak height	Area		Points	Peak height	Area		Points	Peak height	Area		Points	Peak height	Area		Points	Peak height	Area		Points	Peak height	Area		Points	Peak height	Area	Points	Peak height	Area		Points	Full Range	Peak height	Area		Points	Peak height	Area		Points	Peak height	Area	Points	Peak height	Area
0	0.541662	40.238		0	0.466239	32.5439		0	0.403628	28.5407		0	0.808111	51.7698		0	0	0.128601		0	0	0.145387		0	0.65167	43.5307		0	0.450344	33.2599	0	0	0.361195							0	0.564387	38.6446		0	0.000361	0.080655	0	0.001784	0.134116
1	0.58194	42.346		1	0.358674	26.9146		1	0.581416	39.1902		1	0.836323	53.2711		1	0	-0.036985		1	0	-0.033581		1	0.494537	33.599		1	0.333963	26.3918	1	0	0.670692		UNSUCCESSFUL SCAN					1	0.768375	48.5248		1	0.001	0.117126	1	0.00082	0.151646
2	0.785437	56.7796		2	0.519274	35.8624		2	0.661343	44.2247		2	0.792382	51.8166		2	0	0.123619		2	0	0.122527		2	0.465588	32.7075		2	0.634555	43.2384	2	0	0.82838							2	0.777895	50.5305		2	0.000588	0.327821	2	0.00238	0.445811
3	0.816627	57.9467		3	0.798921	51.811		3	0.394274	29.1295		3	0.780883	52.0673		3	0	-0.085291		3	0	-0.085581		3	0.700946	45.3489		3	0.731403	50.5665	3	0	0.578652							3	0.727224	47.5932		3	0	0.329982	3	0.002016	0.060738
4	0.451443	32.8184		4	0.038676	3.28279		4	0.330937	24.3369		4	0.811821	50.9946		4	0	-0.155256		4	0	-0.160364		4	0.757423	50.3535		4	0.526276	37.7048	4	0	0.493437							4	0.522049	38.2099		4	0.000987	0.181381	4	0.002122	0.054082
5	0.246926	18.3151		5	0.027802	2.38302		5	0.221593	18.0279		5	0.795873	50.9571		5	0	0.026786		5	0	0.019808		5	0.395355	28.8881		5	0.16867	13.9852	5	0	0.776234							5	0.864142	55.8464		5	0	0.086276	5	0.002291	-0.003042
6	0.319514	22.761		6	0.699642	45.3626		6	0.49522	38.7772		6	0.738863	49.5243		6	0	-0.133014		6	0	-0.1122		6	0.178093	14.0132		6	0.581698	40.6456	6	0	0.807294							6	0.721501	49.1305		6	0.001298	0.22708	6	0.002207	0.265235
7	0.219555	16.3471		7	0.157218	12.6334		7	0.411415	30.6816		7	0.848424	53.5892		7	0	0.013691		7	0	0.026133		7	0.572662	38.7365		7	0.484006	35.0089	7	0	0.598641							7	0.829443	55.5225		7	0.003242	0.168378	7	0.001457	-0.034377
8	0.512131	38.1055		8	0.029582	2.69526		8	0.383338	28.8768		8	0.818368	53.3763		8	0	-0.275001		8	0	-0.278969		8	0.280734	21.9381		8	0.311161	25.673	8	0	0.741118							8	0.579247	40.1339		8	0	0.203961	8	0.001763	0.152556
9	0.007693	4.53805		9	0.55533	38.9776		9	0.068771	6.30635		9	0.239508	18.6777		9	0.000826	0.031027		9	0.000992	0.026699		9	0.033236	2.96694		9	0.179648	14.9017	9	0	0.664158							9	0.673836	46.4427		9	0	0.130524	9	0.000997	-0.276497
10	0	4.88961		10	0.380471	28.9215		10	0.351769	26.0013		10	0.51763	37.7837		10	0	-0.089753		10	0	-0.101268		10	0.142807	12.0567		10	0.149306	12.8111	10	0	0.747097							10	0.740212	50.4124		10	0	0.191865	10	0.000521	0.206906
11	0.034857	8.76217		11	0.07593	6.38672		11	0.102572	9.37653		11	0.920662	58.9169		11	0	-0.31663		11	0	-0.306781		11	0.197212	17.053		11	0.477766	34.0705	11	0	0.640427							11	0.767805	52.4541		11	0	0.00506	11	0	0.059954
12	0.009428	7.81439		12	0.431618	31.0759		12	0.10375	9.09574		12	0.648918	43.1346		12	0	-0.136315		12	0	-0.133919		12	0.29376	22.4996		12	0.264155	21.6058	12	0	0.731853							12	0.640412	43.5665		12	0	-0.02548	12	0	0.00896
13	0.003727	7.23252		13	0.062165	5.68557		13	0.377809	27.9555		13	0.2228	17.7211		13	0	-0.03058		13	0	-0.01748		13	0.170487	15.1168		13	0.090991	8.94682	13	0	0.859664							13	0.35985	27.1706		13	0	0.049033	13	0.000679	-0.225065
14	0	1.12232		14	0.404622	30.6784		14	0.152044	13.5098		14	0.521666	36.6547		14	0	-0.347931		14	0	-0.352252		14	0.054716	5.10726		14	0.463166	36.3155	14	0.001449	1.17509							14	0.556384	39.4988		14	0	0.077901	14	0	-0.327869
15	0.003236	3.33442		15	0.180723	14.3957		15	0.351339	28.4643		15	0.198563	17.0939		15	0	-0.217567		15	0	-0.225818		15	0.185	14.5954		15	0.794464	55.5146	15	0	1.14512							15	0.074469	6.66146		15	0	0.311293	15	0	0.130787
16	0	2.12197		16	0.38149	30.622		16	0.152855	13.8943		16	0.665507	46.5153		16	0	-0.127243		16	0	-0.138812		16	0.235737	19.7178		16	0.650387	44.7581	16	0	1.53532							16	0.11437	7.94653		16	0	0.212926	16	0	0.279029
17	0.004581	2.1946		17	0.301109	22.228		17	0.130281	11.6541		17	0.778274	52.0367		17	0	0.149922		17	0	0.144156		17	0.31823	27.4086		17	0.332213	27.8956	17	0.005191	1.81942							17	0.118696	8.36295		17	0	0.32374	17	0	0.363387
18	0.004811	3.44472		18	0.192894	15.7562		18	0.620292	44.4312		18	0.440257	33.1049		18	0	0.652822		18	0	0.645374		18	0.624089	43.9101		18	0.61178	44.0507	18	0	2.57092							18	0.134082	9.74862		18	0	0.674452	18	0	0.757712
19	0.022229	3.46701		19	0.142639	13.1711		19	0.71413	50.6722		19	0.144877	11.8426		19	0	0.562889		19	0	0.533303		19	0.65939	45.3709		19	0.449186	33.8953	19	0	2.23473							19	0.125944	9.06949		19	0	1.22631	19	0	0.889551
20	0.02778	5.49671		20	0.180621	15.17		20	0.121278	11.4516		20	0	4.48172		20	0	0.839685		20	0	0.860096		20	0.200756	19.0282		20	0.261627	22.9961	20	0.004192	2.03545							20	0.12452	10.5858		20	0	1.17034	20	0.001755	1.04294
21	0.012969	0.749052		21	0.004627	3.22424		21	0.152108	13.8689		21	0	4.57085		21	0	1.14748		21	0	1.15051		21	0.108273	9.85846		21	1.0038	59.5994	21	0.002653	2.79547							21	0	5.53081		21	0	1.09621	21	0	1.2024
22	0.306506	25.4921		22	0.547273	36.9196		22	0.533894	36.3248		22	0.822165	52.4694		22	0	0.010982		22	0	0.021469		22	0.59103	39.3472		22	0.191615	16.0666	22	0	0.55212							22	0.714162	46.7257		22	0.002581	0.184947	22	0.000609	-0.060467
23	0.8087	54.6226		23	0.590604	37.5858		23	0.247235	18.6278		23	0.647939	42.2364		23	0	0.037552		23	0	0.009612		23	0.179511	13.3818		23	0.367249	27.3398	23	0	0.448604							23	0.579376	37.2405		23	0.002965	0.062163	23	0.001411	-0.046588
24	0.385111	28.4296		24	0.276095	20.2104		24	0.698864	44.6071		24	0.850719	53.8043		24	0	0.117067		24	0	0.143562		24	0.659802	42.5436		24	0.446226	33.0039	24	0.000781	0.699577							24	0.44544	31.5165		24	0.000485	0.231371	24	0.001105	-0.035612
25	0.601651	44.4905		25	0.363024	27.2645		25	0.209972	16.5645		25	0.791457	51.7303		25	0.000459	-0.027924		25	0.000962	-0.021265		25	0.124604	9.62243		25	0.365252	27.8173	25	0	0.726235							25	0.398228	28.7818		25	0.000866	0.226912	25	0.00167	0.072274
26	0.326666	22.7687		26	0.019188	1.68173		26	0.476717	32.3966		26	0.833211	53.7182		26	0	-0.225921		26	0	-0.208512		26	0.179417	13.4421		26	0.205438	16.359	26	0.00088	0.715786							26	0.825088	53.9592		26	0.000784	0.122457	26	0.000588	0.090216
27	0.148081	10.965		27	0.002145	0.627481		27	0.120188	9.53127		27	0.732672	47.4041		27	0	-0.068086		27	0	-0.066776		27	0.037421	3.08853		27	0.567336	39.3923	27	0.000832	0.782848							27	0.779351	50.6381		27	0	0.049268	27	0.001544	0.081957
28	0.215178	15.3089		28	0.548126	39.16		28	0.055679	4.77809		28	0.723641	47.3372		28	0	-0.306616		28	0	-0.324728		28	0.036343	3.14184		28	0.664018	44.0583	28	0	0.919491							28	0.50277	35.604		28	0.000251	0.097336	28	0.001953	0.0866
29	0.770678	56.634		29	0.116906	9.53665		29	0.334016	25.959		29	0.656519	44.8858		29	0	-0.04731		29	0	-0.067525		29	0.243158	19.3768		29	0.430612	32.8861	29	0	0.457859							29	0.650997	44.2652		29	0.000665	0.075875	29	0.000926	-0.167782
30	0.330198	24.661		30	0.300609	22.4621		30	0.399213	30.2903		30	0.798893	51.4032		30	0	-0.137488		30	0	-0.126458		30	0.306156	24.9407		30	0.194482	15.6841	30	0	0.880944							30	0.897529	58.7095		30	0	-0.011863	30	0.001995	0.117489
31	0	3.56737		31	0.167481	13.745		31	0.057313	4.89462		31	0.494706	34.394		31	0	-0.159046		31	0	-0.150518		31	0.232943	18.782		31	0.246676	20.3122	31	0	0.953401							31	0.774347	52.7617		31	0	0.022903	31	0.000992	0.119219
32	0	5.91951		32	0.278202	20.2787		32	0.085712	7.9264		32	0.69406	47.0254		32	0	-0.157251		32	0	-0.13861		32	0.171761	14.3851		32	0.317283	23.3612	32	0	0.66185							32	0.803505	53.477		32	0	-0.010906	32	0.002231	0.123634
33	0.039092	9.99176		33	0.011046	0.89704		33	0.100278	9.03585		33	0.58626	41.0322		33	0	-0.200776		33	0	-0.192565		33	0.392624	29.2139		33	0.48669	36.1559	33	0	0.67126							33	0.809952	51.2764		33	0	0.047982	33	0.000277	-0.151764
34	0	5.71556		34	0.189146	15.8122		34	0.039116	3.37613		34	0.85933	55.9327		34	0	-0.205196		34	0	-0.201965		34	0.024631	2.11286		34	0.483696	34.683	34	0	0.816613							34	0.661561	44.6098		34	0	0.007468	34	0.000314	0.015738
35	0.00823	9.30586		35	0.061124	5.03915		35	0.058651	5.05334		35	0.671063	45.1372		35	0	-0.15119		35	0	-0.159339		35	0.343811	26.8917		35	0.112942	9.7301	35	0	0.823981							35	0.498146	35.2727		35	0	0.162899	35	0.000665	-0.108895
36	0.002017	1.82608		36	0.314671	24.85		36	0	0.483136		36	0.436964	33.0403		36	0	-0.402301		36	0	-0.405805		36	0.33798	24.3507		36	0.139181	11.5474	36	0	0.726299							36	0.637532	43.5248		36	0	0.144561	36	0	-0.058747
37	0	1.53831		37	0.25162	19.1391		37	0	1.48339		37	0.409418	30.3074		37	0	-0.115971		37	0	-0.1131		37	0.615708	41.7527		37	0.752251	53.9137	37	0	1.06418							37	0.203468	17.0034		37	0	0.19745	37	0	0.11237
38	0	2.61941		38	0.194125	17.1543		38	0.479469	36.2588		38	0.223083	19.0935		38	0	0.017751		38	0	-0.001522		38	0.601527	44.1819		38	0.70625	50.1337	38	0	1.28643							38	0.119579	8.48473		38	0	0.306129	38	0	0.248636
39	0	2.08238		39	0.235982	18.9149		39	0.018614	4.51272		39	0.627405	44.4739		39	0	0.121079		39	0	0.117166		39	0.313216	25.0416		39	0.198754	17.4479	39	0	1.43144							39	0.105326	7.55761		39	0	0.365736	39	0	0.313885
40	0	2.8297		40	0.280682	22.5355		40	0.266927	22.1604		40	0.682284	47.0294		40	0	0.144097		40	0	0.147949		40	0.648453	44.5815		40	0.384248	29.1686	40	0	1.6074							40	0.163925	12.1182		40	0	0.574558	40	0	0.640508
41	0	2.88332		41	0.313397	24.8373		41	0.536757	39.2973		41	0.702701	47.6941		41	0	0.555821		41	0	0.546166		41	0.389134	29.5084		41	0.360372	27.3897	41	0	1.81562							41	0.171376	12.8004		41	0	0.711429	41	0	0.692444
42	0.037448	3.29379		42	0.102759	8.63044		42	0.103779	9.11236		42	0.107172	9.30929		42	0	0.592964		42	0	0.58926		42	0.415984	33.2827		42	0.552473	39.0606	42	0	1.51942							42	0.257883	20.8122		42	0	0.713	42	0	1.00656
43	0.058778	4.15302		43	0.142329	12.1532		43	0	5.87022		43	0	3.43928		43	0	0.750816		43	0	0.750975		43	0.491474	38.2212		43	0.578473	42.8881	43	0	1.40526							43	0.254769	21.1839		43	0.001061	1.00721	43	0	1.00953
44	0.432902	31.1297		44	0.521061	34.8154		44	0.237708	17.6843		44	0.698794	44.6452		44	0	0.05725		44	0	0.071171		44	0.098782	8.56224		44	0.351258	25.0596	44	0	0.384905							44	0.492416	32.1885		44	0	-0.127889	44	0.001111	0.011071
45	0.63426	45.0923		45	0.644043	41.7738		45	0.102738	8.36161		45	0.812862	51.0458		45	0	-0.09109		45	0	-0.093304		45	0.096829	7.97807		45	0.279934	22.942	45	0	0.447598							45	0.397263	28.7109		45	0	0.037663	45	0.001521	-0.041556
46	0.607331	43.4875		46	0.472884	32.6536		46	0.160245	12.5359		46	0.659973	44.6259		46	0	-0.006454		46	0	0.00966		46	0.058055	5.31586		46	0.073633	6.02743	46	0.021154	2.93109							46	0.499011	34.4141		46	0.00065	0.031447	46	0.002088	0.101902
47	0.636024	46.3185		47	0.003547	0.648916		47	0.097244	7.63984		47	0.784954	51.1431		47	0	-0.054486		47	0	-0.076048		47	0.095628	7.8927		47	0.136486	11.3687	47	0	1.65447							47	0.653149	43.701		47	0	-0.036087	47	0.001536	-0.105883
48	0.63016	45.9142		48	0.018635	1.53465		48	0.516572	35.5056		48	0.831019	55.045		48	0	-0.001284		48	0	-0.014128		48	0.042796	4.12576		48	0.201287	15.6296	48	0	1.49074							48	0.756714	49.2178		48	0	0.226219	48	0.001485	-0.043935
49	0.835829	58.8835		49	0.018472	1.49534		49	0.022944	2.05067		49	0.814648	52.2194		49	0	-0.199436		49	0	-0.190327		49	0.125092	10.7804		49	0.238671	17.3842	49	0.001836	1.24794							49	0.23577	19.6065		49	0	0.297844	49	0.000866	-0.101669
50	0.250362	20.6329		50	0.277266	21.1643		50	0.024403	2.25746		50	0.636757	42.6469		50	0	0.100628		50	0	0.130426		50	0.241531	19.8946		50	0.224605	18.5027	50	0	0.768243							50	0.121367	8.95553		50	0	0.149992	50	0.000694	-0.104961
51	0.111368	10.3115		51	0.117094	9.10384		51	0.264887	19.4899		51	0.678499	44.2515		51	0	0.841477		51	0	0.82127		51	0.518214	36.2675		51	0.404973	29.8411	51	0	0.912774							51	0.187717	13.7708		51	0.001149	0.078566	51	0.000488	-0.108627
52	0	3.70118		52	0.154611	12.0275		52	0.307883	24.4195		52	0.687148	45.0464		52	0	-0.166315		52	0	-0.174611		52	0.231311	19.5624		52	0.298667	23.1164	52	0	0.677077							52	0.842654	55.2955		52	0	-0.036748	52	0.000845	-0.04857
53	0.002198	6.68934		53	0.137368	10.543		53	0.113519	10.1037		53	0.722458	47.0812		53	0	0.050106		53	0	0.049241		53	0.182682	15.3509		53	0.266022	19.9965	53	0	0.605612							53	0.341547	25.8718		53	0	-0.079558	53	0.001961	-0.043528
54	0	6.29546		54	0.460503	31.2252		54	0.035423	3.39249		54	0.301951	23.248		54	0	-0.053807		54	0	-0.037425		54	0.154694	13.3537		54	0.155558	11.501	54	0	0.812481							54	0.676987	45.9264		54	0	-0.030259	54	0.000688	-0.002947
55	0	4.74817		55	0.388477	28.2946		55	0.105688	9.91184		55	0.669322	44.4645		55	0	-0.204937		55	0	-0.192648		55	0.243354	19.5231		55	0.235006	17.9228	55	0	0.796944							55	0.656166	44.1666		55	0	0.051646	55	0.000642	0.001138
56	0.001997	3.9784		56	0.041538	3.53833		56	0.129901	10.85		56	0.431036	32.4744		56	0	-0.300714		56	0	-0.27658		56	0.024935	2.25181		56	0.466491	33.929	56	0	0.915925							56	0.618005	40.9589		56	0.000616	0.151446	56	0	-0.026328
57	0.002067	4.20574		57	0.220902	18.0853		57	0.048622	4.27496		57	0.629314	42.3667		57	0	-0.200531		57	0	-0.189477		57	0.482385	36.8213		57	0.204182	16.4231	57	0	0.74294							57	0.752511	49.8625		57	0	0.151241	57	0	0.117704
58	0	2.15819		58	0.513824	37.0875		58	0	0.983924		58	0	1.9958		58	0	-0.229992		58	0	-0.222787		58	0.478625	34.5445		58	0.156185	13.4611	58	0	0.917057							58	0.585068	40.6725		58	0	0.059237	58	0	-0.14817
59	0	2.02098		59	0.316344	24.1894		59	0.00206	1.74494		59	0.059043	5.41702		59	0	-0.158821		59	0	-0.138197		59	0.539758	37.677		59	0.239805	18.435	59	0	1.00896							59	0.499779	38.112		59	0	0.152448	59	0	0.110556
60	0.005628	2.38079		60	0.310231	23.2059		60	0.082326	7.77291		60	0.503957	35.3728		60	0	-0.088599		60	0	-0.086418		60	0.526394	37.832		60	0.378154	28.3211	60	0	0.889102							60	0.155824	11.5426		60	0	0.083432	60	0	0.205228
61	0.00281	1.13098		61	0.066002	6.09745		61	0.298781	24.4192		61	0.339096	27.1073		61	0	0.201542		61	0	0.202374		61	0.50462	37.4039		61	0.37554	30.8967	61	0	1.05098							61	0.128335	9.46953		61	0	0.27648	61	0.00041	0.156413
62	0.007316	1.67082		62	0.231922	19.1655		62	0.246196	19.3339		62	0.580623	40.6898		62	0	0.165223		62	0	0.150321		62	0.572075	40.1331		62	0.686989	48.6442	62	0	1.35492							62	0.089843	6.30973		62	0	0.49994	62	0	0.38016
63	0	2.1033		63	0.065653	6.18144		63	0.211998	17.8654		63	0.445205	32.1935		63	0	0.412938		63	0	0.408918		63	0.634443	44.8805		63	0.258715	24.0234	63	0	1.52115							63	0.175584	13.3491		63	0	0.722828	63	0	0.813868
64	0	1.02116		64	0.065719	5.92373		64	0.099375	8.69431		64	0.001188	1.8722		64	0	0.306088		64	0	0.285661		64	0.326969	25.2051		64	0.464167	33.489	64	0	1.4226							64	0.472919	34.4272		64	0.00137	0.797001	64	0.000826	0.786153
65	0.033812	2.10387		65	0.137571	11.5359		65	0.158334	13.6228		65	0	2.34138		65	0	0.393602		65	0	0.379779		65	0.379936	29.1661		65	0.211957	19.7155	65	0	1.68979							65	0.688717	50.7383		65	0.000849	0.750803	65	0	0.88297
66	0.506767	37.1225		66	0.274429	19.7734		66	0.048573	4.40296		66	0.766042	47.29		66	0	0.710725		66	0	0.754756		66	0.18411	15.5111		66	0.430931	32.3158	66	0	1.37233							66	0.672313	44.6623		66	0	-0.147409	66	0.00041	0.096177
67	0.737781	49.4038		67	0.445078	31.1388		67	0.058155	4.76251		67	0.705392	43.5662		67	0	1.02991		67	0	1.02522		67	0.107915	9.32864		67	0.258759	18.818	67	0	0.645367							67	0.562645	38.4985		67	0	0.281116	67	0	-0.102994
68	0.256045	20.5329		68	0.21301	15.9806		68	0.071274	5.75489		68	0.751331	48.2922		68	0	0.719974		68	0	0.695413		68	0.077684	6.69793		68	0.430636	31.0824	68	0.101868	7.19279							68	0.366554	26.0725		68	0.001531	0.1793	68	0.001682	0.088497
69	0.530187	37.9963		69	0.033903	2.66964		69	0.000534	1.04628		69	0.601319	39.5062		69	0	0.491397		69	0	0.499544		69	0.070399	6.23372		69	0.56757	38.8125	69	0.092889	6.40664							69	0.810748	51.9969		69	0.001354	0.121006	69	0.003061	0.030945
70	0.560409	41.0787		70	0.023662	2.13489		70	0.18678	14.6091		70	0.754227	48.9295		70	0	0.135605		70	0	0.13938		70	0.114907	9.96096		70	0.625927	41.4832	70	0.067358	4.45032							70	0.637005	42.8607		70	0.000377	0.081672	70	0.001153	-0.151866
71	0.65175	47.0405		71	0.191838	15.6195		71	0.391944	28.3406		71	0.732087	46.9709		71	0	-0.088133		71	0	-0.095119		71	0.34534	24.674		71	0.164601	14.167	71	0.004058	1.77462							71	0.19678	14.3716		71	0.001037	0.165909	71	0.001166	-0.063879
72	0.273289	23.1256		72	0.036229	3.15011		72	0.203116	16.0338		72	0.814389	52.921		72	0	0.366162		72	0	0.365837		72	0.1337	11.2966		72	0.683838	44.2371	72	0.004208	1.63299							72	0.125933	9.24424		72	0.000387	0.081725	72	0	-0.090774
73	0.20702	17.3402		73	0.038549	3.31991		73	0.104574	8.66977		73	0.679994	44.5481		73	0	-0.207726		73	0	-0.189673		73	0.167066	14.1883		73	0.179675	14.5312	73	0	1.35394							73	0.23332	16.7469		73	0	0.117469	73	0.000932	-0.207752
74	0.001607	4.91243		74	0.0401	3.29676		74	0.167296	13.5554		74	0.573324	38.9765		74	0	-0.126409		74	0	-0.111943		74	0.140368	12.1834		74	0.430596	30.0637	74	0	0.860692							74	0.70848	46.8433		74	0	0.024909	74	0	-0.045731
75	0.003789	1.84146		75	0.055349	4.8167		75	0.33616	25.4695		75	0.732782	48.4537		75	0	-0.125954		75	0	-0.12705		75	0.112032	10.8436		75	0.197544	15.993	75	0	0.746137							75	0.619588	41.3559		75	0	0.122701	75	0.000531	-0.030111
76	0.002096	4.79903		76	0.512114	36.6552		76	0.105187	8.88251		76	0.662405	43.6031		76	0	-0.223044		76	0	-0.226378		76	0.233173	17.6052		76	0.303646	24.2796	76	0	0.791321							76	0.475918	34.1224		76	0	0.037431	76	0.002229	0.079531
77	0	6.99712		77	0.298844	21.7955		77	0.03723	3.49516		77	0.458597	31.5893		77	0	-0.262448		77	0	-0.262089		77	0.170195	13.9104		77	0.485209	35.0573	77	0	0.950383							77	0.775332	50.9907		77	0	0.069053	77	0.000706	-0.072938
78	0	2.12756		78	0.490918	33.5307		78	0.371325	27.3445		78	0.312086	24.1982		78	0	-0.170711		78	0	-0.180447		78	0.18934	14.9402		78	0.468702	34.9987	78	0	0.733625							78	0.817882	52.1556		78	0	0.011015	78	0.001307	-0.063511
79	0	0.807577		79	0.200783	15.8315		79	0.068493	6.03154		79	0.279052	21.2175		79	0	-0.225627		79	0	-0.238323		79	0.049074	4.20279		79	0.335087	25.1046	79	0	0.669242							79	0.628597	42.5071		79	0	0.036611	79	0.001546	0.0118
80	0	1.1528		80	0.296099	23.0084		80	0.001798	1.41854		80	0.254322	19.1406		80	0	-0.135452		80	0	-0.116612		80	0.171223	14.4077		80	0.393081	28.4319	80	0	0.765879							80	0.635038	42.6454		80	0.000329	0.142321	80	0	-0.038838
81	0	1.32715		81	0.424013	30.6503		81	0.020735	2.01898		81	0.119026	9.56607		81	0	-0.046288		81	0	-0.053513		81	0.22811	19.2052		81	0.378366	26.229	81	0	0.829805							81	0.899864	59.7148		81	0	0.102121	81	0	-0.016485
82	0	1.12254		82	0.567839	40.7983		82	0.001545	1.73728		82	0.404376	28.9548		82	0	0.001842		82	0	-0.006747		82	0.394731	28.6797		82	0.586009	40.717	82	0	1.08228							82	0.523959	39.5786		82	0	0.237642	82	0	0.121033
83	0	0.824378		83	0.235143	18.879		83	0.053336	5.30419		83	0.270308	20.8024		83	0	0.01709		83	0	-0.002017		83	0.574601	39.5399		83	0.040673	5.24144	83	0	0.92598							83	0.123115	9.39662		83	0	0.328775	83	0.000315	0.205207
84	0.0102	1.38541		84	0.227283	17.7463		84	0.302086	23.5604		84	0.184879	16.2855		84	0	-0.027451		84	0	-0.033648		84	0.512115	37.2204		84	0.569439	39.0654	84	0	1.28057							84	0.169991	13.7938		84	0.001245	0.660188	84	0	0.479467
85	0	0.666914		85	0.02017	1.91315		85	0.05053	4.79054		85	0.14033	11.9321		85	0	0.385565		85	0	0.398453		85	0.363885	26.7066		85	0.602202	42.8885	85	0	1.26357							85	0.271984	24.3498		85	0	0.628408	85	0.002081	0.627294
86	0.007482	0.432096		86	0.040878	3.7147		86	0.145499	12.7891		86	0.183379	14.9765		86	0	0.208148		86	0	0.208459		86	0.363174	27.6709		86	0.220992	16.597	86	0	1.18454							86	0.341017	26.776		86	0	0.649362	86	0	0.564315
87	0.012903	1.87189		87	0.036902	3.91643		87	0.607637	42.4429		87	0.363554	27.0078		87	0	0.354642		87	0	0.375391		87	0.574853	40.568		87	0.673665	46.3781	87	0	1.36706							87	0.776633	53.6225		87	0	0.657977	87	0.000679	0.506392
88	0.696145	45.0855		88	0.529332	35.4205		88	0.085393	7.16497		88	0.735833	46.557		88	0.042714	3.69281		88	0.042714	3.69281		88	0.200871	15.8838		88	0.845446	56.2444	88	0.141876	12.4346							88	0.737751	46.7925		88	0	0.340248	88	0	0.010192
89	0.171528	13.9272		89	0.628657	41.1745		89	0.160801	11.9206		89	0.641927	42.6852		89	0.069584	5.26653		89	0.069392	5.23287		89	0.115936	9.80192		89	0.577447	40.659	89	0.059582	5.24963							89	0.601238	40.57		89	0.001839	0.566585	89	0	0.268177
90	0.256354	20.6022		90	0.624217	41.3616		90	0.131999	10.3251		90	0.783575	49.7597		90	0	0.433493		90	0	0.417728		90	0.010103	0.652191		90	0.848486	55.2204	90	0.159799	14.4505							90	0.701497	46.749		90	0	0.325148	90	0.00025	0.050022
91	0.343696	26.0893		91	0.203128	16.3185		91	0.042947	4.27481		91	0.610478	40.7372		91	0.037936	3.59305		91	0.037961	3.5777		91	0.045536	4.04723		91	0.607814	42.2893	91	0.021991	3.73065							91	0.797835	50.944		91	0	0.106839	91	0.000643	-0.099751
92	0.654732	42.2976		92	0.15057	12.1896		92	0.045864	3.92244		92	0.744792	46.7867		92	0.027337	2.40383		92	0.027441	2.39696		92	0.113372	9.64563		92	0.615843	43.7415	92	0.122757	8.32402							92	0.78547	51.4654		92	0	0.196795	92	0.002101	-0.051909
93	0.620511	44.6916		93	0.227733	17.6414		93	0.217522	17.4132		93	0.654168	43.5426		93	0	0.394235		93	0	0.416577		93	0.138547	11.7118		93	0.552065	39.2798	93	0.118299	7.91353							93	0.245194	20.3395		93	0	0.202594	93	0.001753	0.312118
94	0.005843	5.77727		94	0.173519	13.4353		94	0.533231	38.0553		94	0.838118	53.0264		94	0	0.520606		94	0	0.505866		94	0.391765	29.2259		94	0.229067	18.8764	94	0.080568	5.4331							94	0.136646	10.0257		94	0.003774	0.956064	94	0.012526	0.788448
95	0.120785	9.84307		95	0.090325	7.47049		95	0.475983	32.4916		95	0.800247	52.5389		95	0	0.110238		95	0	0.107501		95	0.216426	17.0015		95	0.285911	22.0023	95	0.010414	1.86486							95	0.563321	39.2559		95	0	0.11131	95	0.000584	0.039497
96	0.319391	26.7347		96	0.132452	10.4497		96	0.221079	18.117		96	0.589814	40.041		96	0	0.217727		96	0	0.222149		96	0.340703	25.5357		96	0.405812	28.7089	96	0.002757	1.43389							96	0.572165	39.6515		96	0	0.097003	96	0.001417	0.127871
97	0	4.29389		97	0.293609	21.7581		97	0.082216	6.82698		97	0.399315	29.3629		97	0	-0.120619		97	0	-0.124917		97	0.443775	33.1863		97	0.481644	35.7416	97	0	0.834098							97	0.386933	29.2275		97	0	0.167576	97	0.001601	-0.124647
98	0	5.3305		98	0.348831	25.5826		98	0.223487	17.9903		98	0.773179	49.6681		98	0	0.068367		98	0	0.065832		98	0.278459	20.2926		98	0.657255	44.4531	98	0	0.824873							98	0.519064	36.5219		98	0	-0.009598	98	0.001459	-0.00954
99	0.190479	17.5261		99	0.098558	8.48125		99	0.078919	6.75369		99	0.756593	47.8566		99	0	-0.072119		99	0	-0.077642		99	0.344485	24.6091		99	0.489071	34.9227	99	0	0.895717							99	0.707383	46.7625		99	0	0.049119	99	0.00154	0.213916
100	0.007103	3.853		100	0.379735	27.5098		100	0.057995	5.06019		100	0.110397	9.27535		100	0	-0.313027		100	0	-0.30826		100	0.229493	17.5476		100	0.228122	18.1141	100	0	0.72646							100	0.645689	41.9446		100	0	0.200169	100	0.002022	-0.084772
101	0	1.49941		101	0.185762	17.8627		101	0.083762	6.74506		101	0.292428	23.4126		101	0	0.029921		101	0	0.038655		101	0.161524	13.2054		101	0.20437	16.6847	101	0	0.753361							101	0.757697	48.6812		101	0.001406	0.069204	101	0.001527	-0.064874
102	0	0.352347		102	0.027109	2.30794		102	0.033682	3.03195		102	0.126829	11.458		102	0	-0.184709		102	0	-0.157583		102	0.139052	11.507		102	0.270278	20.3486	102	0	0.749485							102	0.786164	53.2056		102	0.000327	0.09893	102	0.002174	-0.040536
103	0	0.621114		103	0.149876	12.4512		103	0.011247	2.28791		103	0.727828	46.5208		103	0	-0.343742		103	0	-0.333389		103	0.270388	21.2886		103	0.456143	31.5811	103	0	0.938601							103	0.500489	34.5866		103	0.000923	0.275578	103	0.000852	0.108975
104	0	1.18595		104	0.061394	5.10778		104	0.07634	7.37656		104	0.384469	27.002		104	0	-0.200968		104	0	-0.200435		104	0.439879	31.7113		104	0.2487	20.6715	104	0	0.916996							104	0.655985	44.5765		104	0	0.120715	104	0	0.095865
105	0	1.18444		105	0.048832	4.97327		105	0	1.69533		105	0.24695	18.8271		105	0	0.058933		105	0	0.053448		105	0.178345	13.7148		105	0.364074	28.2585	105	0	0.849879							105	0.361446	28.5962		105	0	0.263119	105	0.000928	0.314333
106	0	0.251831		106	0.075419	6.43565		106	0.06291	5.99883		106	0.104036	8.83801		106	0	0.18583		106	0	0.186027		106	0.589345	41.3265		106	0.139156	10.9996	106	0	1.16802							106	0.240589	20.2514		106	0	0.221807	106	0	0.229626
107	0	0.097489		107	0.160261	13.3188		107	0.083579	7.34235		107	0.08326	7.66686		107	0	0.107623		107	0	0.124528		107	0.327557	25.137		107	0.594515	42.4731	107	0	2.09817							107	0.365807	28.6966		107	0.003711	1.07943	107	0.012169	0.981357
108	0	0.599829		108	0.079358	6.37763		108	0	1.51787		108	0.131365	11.6654		108	0	0.410818		108	0	0.435864		108	0.219678	18.4451		108	0.115231	10.0058	108	0	1.05422							108	0.19299	16.7264		108	0.001084	0.51185	108	0.001524	0.42131
109	0	0.43352		109	0.059005	5.68218		109	0.045698	4.50546		109	0.043295	4.09425		109	0	0.224675		109	0	0.235741		109	0.719863	49.8734		109	0	4.58401	109	0	1.06563							109	0.688901	50.0627		109	0	0.444467	109	0.000304	0.575598
110	0.811429	52.3978		110	0.415938	29.4652		110	0.258634	19.4024		110	0.831604	51.956		110	0	0.988573		110	0	0.964606		110	0.094228	7.40833		110	0.475172	33.2636	110	0.794786	53.5402							110	0.772667	49.1743		110	0.038288	3.3952	110	0.000284	0.011318
111	0.407267	30.7543		111	0.653236	46.1077		111	0.088217	7.91141		111	0.666293	42.6362		111	0	0.053906		111	0	0.053376		111	0.004474	1.13586		111	0.828721	54.0733	111	0.373958	28.6715							111	0.695234	45.0867		111	0.006239	1.21677	111	0	-0.068688
112	0.413982	31.9023		112	0.724456	47.3376		112	0.113029	9.5028		112	0.65988	44.0528		112	0.159999	12.6223		112	0.160164	12.6144		112	0.019535	1.71975		112	0.655225	44.4119	112	0.614976	42.3527							112	0.695045	46.5402		112	0.001171	0.092359	112	0.000228	0.259363
113	0.272042	21.288		113	0.50565	36.0577		113	0.054844	4.92073		113	0.819698	52.7671		113	0.136215	11.5203		113	0.136347	11.5175		113	0.081389	6.87738		113	0.664889	44.2113	113	0.839802	56.8396							113	0.661586	41.9996		113	0.000548	1.04838	113	0.000784	0.338871
114	0.39866	29.6453		114	0.114016	8.96553		114	0.0202	2.17758		114	0.633075	43.1107		114	0.119518	10.3706		114	0.119396	10.3462		114	0.117349	9.94514		114	0.619658	43.6769	114	0.393161	31.5942							114	0.837768	54.8718		114	0	0.450873	114	0	0.060447
115	0.530019	38.0906		115	0.294613	21.7775		115	0.055712	4.42822		115	0.589908	39.9291		115	0.007349	1.90606		115	0.007434	1.89987		115	0.250357	21.4552		115	0.690391	47.9565	115	0.097357	7.33125							115	0.438107	32.0577		115	0	0.203416	115	0.000519	0.125065
116	0.192921	15.922		116	0.067547	5.69264		116	0.152072	12.2891		116	0.694176	45.4686		116	0.07086	5.69412		116	0.07077	5.69291		116	0.407886	30.2623		116	0.263707	19.8949	116	0.108552	7.53316							116	0.598812	40.7944		116	0.000852	0.474383	116	0	-0.072413
117	0.293231	22.5793		117	0.036773	2.88977		117	0.324515	24.9436		117	0.764047	49.899		117	0.020565	2.03954		117	0.020246	2.02215		117	0.475465	33.8765		117	0.297061	21.5022	117	0.097907	6.72346							117	0.713519	47.0455		117	0.000583	0.191713	117	0.000309	0.04158
118	0.105073	10.9067		118	0.256005	20.2366		118	0.470387	33.8599		118	0.659081	44.161		118	0	0.501448		118	0	0.503981		118	0.634291	41.8763		118	0.812104	53.5752	118	0.09257	6.19026							118	0.626772	42.7443		118	0	0.215739	118	0	0.024346
119	0	7.01507		119	0.108156	8.52354		119	0.118351	10.3884		119	0.525408	35.9617		119	0	0.267333		119	0	0.262091		119	0.356049	26.0139		119	0.193995	14.7631	119	0.027851	3.72216							119	0.290083	22.6556		119	0.002495	0.092573	119	0.000954	0.018162
120	0.034617	8.99227		120	0.108698	8.89247		120	0.222654	17.5021		120	0.464558	33.7764		120	0	0.113025		120	0	0.10911		120	0.124185	10.4962		120	0.228183	19.5289	120	0.001716	2.05633							120	0.240431	19.7394		120	0.000639	0.11348	120	0.001368	-0.020088
121	0.140773	11.3876		121	0.29587	21.7804		121	0.033759	3.25531		121	0.829232	52.1601		121	0	1.25238		121	0	1.24074		121	0.235406	18.0777		121	0.027698	2.81351	121	0	1.25494							121	0.661968	43.7634		121	0	-0.021558	121	0.001537	-0.00919
122	0	2.88606		122	0.314913	23.7465		122	0.087746	7.76246		122	0.331586	23.3437		122	0	0.196252		122	0	0.204171		122	0.110816	8.91429		122	0.139304	12.4577	122	0	0.957315							122	0.538063	35.5833		122	0.000507	0.252062	122	0.000827	-0.00847
123	0	2.7681		123	0.373422	26.8791		123	0	1.11421		123	0.130172	10.5149		123	0	0.008579		123	0	0.00615		123	0.029927	2.88408		123	0.422023	32.8361	123	0	1.04841							123	0.519397	35.6899		123	0	0.31277	123	0.000768	0.070011
124	0	1.47733		124	0.047287	3.62856		124	0.015861	1.76716		124	0.322472	25.1463		124	0	-0.055782		124	0	-0.062994		124	0.391826	28.4252		124	0.545713	40.1189	124	0	1.00371							124	0.632251	42.9954		124	0	0.223708	124	0.001343	0.186089
125	0	1.27867		125	0.035533	3.35978		125	0.001238	1.32104		125	0.460824	33.1114		125	0	-0.07019		125	0	-0.072411		125	0.098507	8.42986		125	0.291382	22.9816	125	0	0.951387							125	0.666016	43.4473		125	0	0.133554	125	0.003028	0.218551
126	0	0.966744		126	0.040852	3.67789		126	0.002703	1.29679		126	0.585775	40.2983		126	0	-0.097523		126	0	-0.104309		126	0.504483	36.3653		126	0.199142	16.0441	126	0	0.85341							126	0.85626	55.5537		126	0.000881	0.347686	126	0.001076	-0.007644
127	0.004527	0.732424		127	0.1083	9.05934		127	0.026389	2.64253		127	0.262321	20.354		127	0	0.084134		127	0	0.076699		127	0.435654	31.2147		127	0.57307	40.0255	127	0	0.789155							127	0.222762	18.6629		127	0	0.135505	127	0.000273	0.067706
128	0	0.236027		128	0.38628	27.2847		128	0.032067	2.8295		128	0.203914	16.3063		128	0	-0.176014		128	0	-0.165004		128	0.737211	48.1074		128	0.479966	35.2553	128	0	1.08							128	0.20665	16.4256		128	0	0.139007	128	0	0.19784
129	0	1.30974		129	0.177682	14.6639		129	0.066988	6.46356		129	0.027461	2.41096		129	0.075276	5.7911		129	0.075254	5.78662		129	0.48236	34.6539		129	0.322422	25.0869	129	0	0.817859							129	0.137787	11.0594		129	0.000993	0.155283	129	0.001634	0.207745
130	0	0.457652		130	0.236456	19.9555		130	0.01212	2.11637		130	0.037133	3.36644		130	0.057788	4.2687		130	0.057876	4.26005		130	0.443395	32.3507		130	0.388343	28.8217	130	0	0.825843							130	0.193558	14.8564		130	0.000797	0.37899	130	0.002178	0.424129
131	0.008713	0.389831		131	0.056124	4.81485		131	0.013785	2.3813		131	0.030486	3.0466		131	0.097616	7.92889		131	0.097688	7.92953		131	0.419105	31.5712		131	0.457105	30.8599	131	0	1.24362							131	0.760194	52.9126		131	0.001534	0.286921	131	0.00126	0.432539
132	0.236355	16.1683		132	0.402787	28.4062		132	0.182141	15.4847		132	0.780479	50.3238		132	0.258437	18.5295		132	0.258653	18.5036		132	0.059758	5.2688		132	0.405993	30.1066	132	0.735537	53.399							132	0.407229	30.0133		132	0.10541	9.53323	132	0.000515	-0.199806
133	0.607502	42.5082		133	0.740127	47.6082		133	0.13082	11.0796		133	0.823712	51.5395		133	0.302419	22.6351		133	0.302361	22.623		133	0.024215	2.04254		133	0.421584	29.8457	133	0.633379	46.0434							133	0.611043	41.7157		133	0	1.74346	133	0.000499	0.067696
134	0.539521	36.7736		134	0.636577	41.5913		134	0.241482	19.4589		134	0.721111	46.6129		134	0.427022	29.6242		134	0.427039	29.605		134	0.01971	1.9961		134	0.59062	42.2306	134	0.524697	38.3831							134	0.832444	53.1752		134	0	1.57948	134	0.000936	-0.038786
135	0.511547	39.3719		135	0.418115	29.6064		135	0.118382	10.6207		135	0.470326	32.6041		135	0.455073	32.8208		135	0.455482	32.8196		135	0.081682	7.29507		135	0.674086	45.8804	135	0.586231	43.5315							135	0.870181	56.301		135	0.005918	2.09008	135	0.002315	0.331444
136	0.594109	43.3961		136	0.280515	20.7481		136	0.000611	0.906876		136	0.729209	47.1465		136	0.271528	20.5602		136	0.271673	20.5416		136	0.27787	22.3702		136	0.584173	40.3215	136	0.803533	56.1219							136	0.696361	45.6811		136	0.000573	0.995737	136	0	0.164247
137	0.520195	39.1244		137	0.41891	30.5154		137	0.175615	14.4105		137	0.629397	42.078		137	0.185348	14.2237		137	0.185154	14.217		137	0.159286	12.8983		137	0.197056	15.9194	137	0.744232	51.6651							137	0.661907	45.1074		137	0.024181	2.27771	137	0.00072	0.217199
138	0.547432	39.3129		138	0.445274	33.2053		138	0.095638	7.49849		138	0.723859	46.2888		138	0.274406	20.3738		138	0.274602	20.3816		138	0.13834	10.2045		138	0.457774	31.8929	138	0.410516	32.27							138	0.732112	49.6174		138	0	0.922189	138	0.000296	0.064316
139	0.500951	35.8088		139	0.317609	24.4395		139	0.295543	23.3356		139	0.716586	48.6889		139	0.467933	31.7677		139	0.46798	31.7568		139	0.468483	32.1834		139	0.388674	28.549	139	0.127049	8.82329							139	0.683167	45.3304		139	0.003818	1.08084	139	0.001369	0.043764
140	0.156645	12.8174		140	0.092007	7.85459		140	0.128072	10.8893		140	0.800646	51.5468		140	0.343882	24.3643		140	0.344244	24.3614		140	0.481371	35.1922		140	0.340921	24.6228	140	0.123562	8.54692							140	0.733203	49.1443		140	0	0.326418	140	0.001606	0.092567
141	0	3.65991		141	0.031809	2.61661		141	0.347901	25.7575		141	0.422882	30.1529		141	0.072649	6.33829		141	0.072727	6.33795		141	0.503307	36.9305		141	0.748304	50.6695	141	0.106862	7.10099							141	0.633142	42.4719		141	0.004931	0.805012	141	0	0.049415
142	0	0.745311		142	0.167214	13.0843		142	0.148868	11.705		142	0.624509	41.5032		142	0	1.03536		142	0	1.04478		142	0.425871	32.6298		142	0.088005	7.37366	142	0.101087	6.9133							142	0.543919	39.112		142	0	0.258938	142	0.000839	-0.053721
143	0.116596	10.0276		143	0.211257	15.7494		143	0.032808	3.12142		143	0.339292	25.3722		143	0	1.49393		143	0	1.50001		143	0.411695	29.7327		143	0.083044	7.61819	143	0.027324	3.89844							143	0.677215	45.2633		143	0.001722	0.023229	143	0.000382	-0.127121
144	0.013273	3.73739		144	0.372214	26.866		144	0.056601	5.01021		144	0.678869	45.6567		144	0	0.798657		144	0	0.793253		144	0.171128	13.0686		144	0.107873	9.81989	144	0	2.34838							144	0.729299	47.1734		144	0.00243	0.115709	144	0.001166	-0.070241
145	0.006021	3.54983		145	0.416336	29.5072		145	0.016999	1.6006		145	0.197591	14.9011		145	0.022061	1.88365		145	0.022216	1.90435		145	0.481629	33.3392		145	0.208586	17.9449	145	0	1.10314							145	0.624502	42.6851		145	0.002563	0.20435	145	0.001363	-0.04371
146	0	1.89055		146	0.236423	17.6739		146	0.174515	13.58		146	0.572797	39.3076		146	0	0.067653		146	0	0.053277		146	0.578165	38.8824		146	0.200563	16.5467	146	0	1.23726							146	0.597125	41.5069		146	0.000312	0.222472	146	0.000813	-0.046949
147	0	1.43421		147	0.030626	2.42846		147	0.016544	1.79556		147	0.236525	18.4996		147	0	0.129521		147	0	0.126754		147	0.269605	19.2203		147	0.09972	9.28699	147	0	1.25224							147	0.761617	50.0508		147	0.000283	0.014661	147	0.001821	0.062856
148	0.00283	0.379768		148	0.010529	0.969364		148	0.005982	1.18813		148	0.734968	47.4142		148	0	0.012841		148	0	0.014927		148	0.299652	22.5833		148	0.07603	6.80065	148	0	1.06075							148	0.61995	41.6724		148	0.002248	0.170084	148	0.000197	-0.01797
149	0	0.99751		149	0.071222	6.87097		149	0.029374	2.62903		149	0.777095	51.6791		149	0	0.377636		149	0	0.383954		149	0.459162	32.2361		149	0.120084	10.6109	149	0	1.13956							149	0.736078	48.4959		149	0	0.140759	149	0.001591	-0.038765
150	0	0.886584		150	0.178983	15.3503		150	0.003391	0.863553		150	0.309112	23.0592		150	0	-0.090118		150	0	-0.082809		150	0.428297	30.7836		150	0.071706	6.84425	150	0	0.699983							150	0.168985	13.6415		150	0	0.031685	150	0.002418	0.234895
151	0.005542	0.75317		151	0.119596	11.0807		151	0.004893	1.25647		151	0.068687	5.7873		151	0.044853	3.52647		151	0.044882	3.52215		151	0.192249	15.6658		151	0.182265	15.3428	151	0	0.763257							151	0.117399	8.77086		151	0	0.08689	151	0.001441	0.139612
152	0	0.311127		152	0.067301	6.13387		152	0.219974	18.4652		152	0.024	2.27519		152	0.139316	11.1577		152	0.139116	11.1363		152	0.101234	8.83785		152	0.4011	29.8972	152	0	1.08							152	0.304989	23.9224		152	0	0.131093	152	0.003892	0.212869
153	0	0.04819		153	0.022921	2.03759		153	0.089051	8.00239		153	0.065227	6.1626		153	0	0.337666		153	0	0.338133		153	0.287407	21.3013		153	0.345722	26.0786	153	0.00127	1.05369							153	0.518801	36.9103		153	0.000498	0.205506	153	0.004052	0.4079
154	0.372935	26.7833		154	0.523826	35.362		154	0.348766	26.897		154	0.775901	50.2499		154	0.438649	31.9799		154	0.439568	32.0216		154	0.084857	7.52469		154	0.262349	20.0809	154	0.622453	40.779							154	0.535116	38.7631		154	0.360886	26.2758	154	0	0.045257
155	0.809568	52.9879		155	0.617664	40.9203		155	0.169686	12.4224		155	0.825385	51.2522		155	0.388678	28.1993		155	0.389379	28.2171		155	0.078624	6.73508		155	0.510891	37.3224	155	0.498143	35.8947							155	0.667371	45.5295		155	0.189411	16.1538	155	0	-0.067163
156	0.345684	25.8915		156	0.585369	40.2607		156	0.303813	23.8375		156	0.614639	40.4321		156	0.818322	52.0458		156	0.818523	52.0193		156	0.048473	3.97008		156	0.395662	29.5522	156	0.542745	36.6007							156	0.659227	47.1079		156	0.279379	21.967	156	0	0.065343
157	0.247558	19.4439		157	0.53541	35.5976		157	0.095385	7.90492		157	0.682796	44.8035		157	0.612881	41.745		157	0.613973	41.7528		157	0.388618	30.0644		157	0.681894	46.5205	157	0.560104	38.6347							157	0.81883	52.8998		157	0.186509	16.111	157	0	0.215441
158	0.341809	26.8346		158	0.532257	37.5209		158	0.001076	2.3295		158	0.696105	44.7236		158	0.321943	25.5988		158	0.322205	25.5971		158	0.226942	17.1277		158	0.536209	37.4145	158	0.606694	41.2838							158	0.659305	43.7017		158	0	1.05073	158	0.000643	0.161318
159	0.035865	11.4554		159	0.360031	25.1463		159	0.207256	16.755		159	0.755927	49.5828		159	0.122183	9.18409		159	0.122572	9.19683		159	0.183604	13.2844		159	0.53821	37.7625	159	0.695803	49.7146							159	0.883179	56.2527		159	0.025324	2.52859	159	0.000505	0.160275
160	0.310574	23.3053		160	0.440784	30.6807		160	0.143754	11.8146		160	0.527331	35.6965		160	0.129596	9.95576		160	0.129482	9.94723		160	0.119806	8.7094		160	0.401276	30.195	160	0.683163	48.294							160	0.903468	57.8119		160	0.034269	3.03873	160	0.002383	0.035076
161	0.538096	39.1244		161	0.558615	39.0067		161	0.190679	15.6751		161	0.735174	47.5484		161	0.290248	20.956		161	0.290435	20.9619		161	0.225539	16.3157		161	0.102415	8.49153	161	0.556878	39.9996							161	0.755829	49.5845		161	0.053443	4.71673	161	0.000871	0.177341
162	0.008739	5.31229		162	0.080576	7.09379		162	0.215261	17.2839		162	0.835502	52.522		162	0.492868	32.5964		162	0.493046	32.6213		162	0.711572	47.8163		162	0.674653	46.1734	162	0.377662	30.755							162	0.793604	50.6729		162	0.007994	1.91076	162	0.000656	-0.014108
163	0.149316	12.4591		163	0.050335	4.33828		163	0.429215	31.4815		163	0.821568	52.8912		163	0.272504	20.3697		163	0.272533	20.3602		163	0.806227	51.8629		163	0.282802	21.6686	163	0.168582	13.5869							163	0.605481	40.9837		163	0.015662	1.46978	163	0.000204	-0.039022
164	0	3.32019		164	0.045532	4.03755		164	0.170448	13.6132		164	0.273763	20.9951		164	0.030157	2.76271		164	0.030301	2.77847		164	0.221482	16.3178		164	0.321439	24.5363	164	0.106452	8.77849							164	0.37457	26.1704		164	0.006537	1.27475	164	0.001179	0.108176
165	0.007828	3.25978		165	0.145016	11.8509		165	0.087554	7.57742		165	0.455043	31.8282		165	0.030114	2.81489		165	0.030128	2.80762		165	0.106266	9.24248		165	0.153046	11.8323	165	0.157992	11.694							165	0.580067	39.6743		165	0.004727	0.794242	165	0.001123	0.004985
166	0	2.41657		166	0.06854	5.65692		166	0.227124	18.0279		166	0.467396	34.5875		166	0.055389	5.01989		166	0.055513	5.03443		166	0.474735	33.1967		166	0.039147	3.40036	166	0.099419	9.54589							166	0.468976	34.2325		166	0.003745	0.44301	166	0.001088	-0.067442
167	0.013057	2.95423		167	0.206216	14.9369		167	0.037096	3.00705		167	0.654535	43.6032		167	0	0.326601		167	0	0.328692		167	0.227483	17.5468		167	0.11708	10.9555	167	0.001029	2.58168							167	0.71294	45.661		167	0.000963	0.082612	167	0.00196	-0.012318
168	0.005296	0.802842		168	0.154405	11.7954		168	0.039029	3.71158		168	0.209815	16.0435		168	0.018965	1.82982		168	0.01927	1.82822		168	0.067512	4.61726		168	0.107427	10.0099	168	0	3.14326							168	0.560939	37.242		168	0.000153	0.20309	168	0.001987	0.028986
169	0.004042	1.1007		169	0.392289	29.7477		169	0.130562	11.33		169	0.587107	40.6889		169	0	1.29434		169	0	1.29231		169	0.462131	32.1692		169	0.163347	14.6151	169	0.001864	2.86766							169	0.692689	45.8756		169	0.001459	0.179432	169	0.002584	0.116243
170	0	0.997732		170	0.014055	1.61864		170	0.001224	0.606496		170	0.262024	20.2723		170	0	1.09082		170	0	1.10179		170	0.355273	25.1681		170	0.15973	13.9928	170	0.001722	1.93723							170	0.339714	25.4182		170	0.005354	0.770028	170	0.003112	0.168343
171	0	0.826884		171	0.083818	7.0484		171	0.001311	0.790588		171	0.844087	53.7989		171	0.060204	5.02354		171	0.060235	5.0245		171	0.461761	33.0842		171	0.06905	6.30255	171	0	1.60123							171	0.86007	57.1897		171	0.002049	0.236642	171	0.001172	-0.004289
172	0	1.10496		172	0.051744	4.12079		172	0.006777	1.16371		172	0.59342	42.4515		172	0	0.156909		172	0	0.146035		172	0.464053	32.6085		172	0.049519	4.61899	172	0.002232	2.11722							172	0.156173	11.7492		172	0.003783	0.592539	172	0.005287	0.43187
173	0	0.022691		173	0.378129	28.6064		173	0.006689	1.20968		173	0.094368	7.60534		173	0.011666	1.65331		173	0.011914	1.64372		173	0.29519	23.182		173	0.167288	14.9484	173	0	1.30465							173	0.130393	9.72572		173	0.000529	0.108196	173	0.002667	0.159525
174	0.003526	0.384314		174	0.163422	13.3629		174	0.032312	3.17772		174	0.039468	3.45088		174	0	0.820633		174	0	0.811557		174	0.041418	3.44631		174	0.156387	13.6716	174	0	1.37897							174	0.338288	25.7509		174	0.001357	0.178539	174	0.001516	0.139193
175	0.002342	-0.456148		175	0.005653	0.47807		175	0.054734	4.90099		175	0.042672	4.03684		175	0.096956	7.97726		175	0.097144	7.98659		175	0.224446	17.419		175	0.421297	31.9968	175	0	1.11773							175	0.436487	34.0808		175	0	0.238363	175	0.002726	0.114236
176	0.718553	47.6367		176	0.83369	57.5436		176	0.10189	8.06763		176	0.63149	44.5444		176	0.31439	22.3286		176	0.314308	22.3057		176	0.163417	13.1177		176	0.27231	20.3872	176	0.956791	69.2271							176	0.713621	44.9989		176	0.251791	19.7859	176	0	0.065821
177	1.13904	67.851		177	0.495134	37.5471		177	0.142408	11.3294		177	0.782803	49.9787		177	0.662231	45.4715		177	0.662402	45.4559		177	0.094926	7.96109		177	0.199981	16.5701	177	0.929686	65.4071							177	0.423674	28.4002		177	0.417914	29.7628	177	0	0.34022
178	0.862517	59.6794		178	0.577064	39.8188		178	0.14747	12.5346		178	0.740023	49.9163		178	0.613097	42.1		178	0.613327	42.085		178	0.094507	7.75556		178	0.280285	22.9914	178	0.887381	65.153							178	0.87516	58.822		178	0.425504	30.4608	178	0.001829	0.225068
179	0.973642	63.8768		179	0.737288	51.0587		179	0	3.41025		179	0.782378	51.6985		179	0.703269	48.2942		179	0.703417	48.283		179	0.416748	29.4155		179	0.34086	26.4641	179	0.801077	57.6323							179	0.644396	43.7734		179	0.351025	27.3386	179	0	0.107074
180	0.797509	51.4891		180	0.679243	44.8078		180	0.17142	13.7796		180	0.616481	41.1936		180	0.412275	29.8632		180	0.412481	29.9002		180	0.11441	8.06303		180	0.330692	26.826	180	0.884055	63.0981							180	0.811805	52.9294		180	0.426895	30.6368	180	0	0.167357
181	0	8.61512		181	0.395236	28.5014		181	0.117948	9.44389		181	0.445741	30.3758		181	0.13209	10.0727		181	0.132444	10.0739		181	0.108764	7.78716		181	0.324557	26.5248	181	0.783958	58.14							181	0.641632	43.938		181	0.095034	8.56445	181	0	0.114729
182	0.003899	2.26185		182	0.68542	48.2536		182	0.062547	5.62917		182	0.760603	49.7591		182	0.142829	10.6916		182	0.142814	10.6817		182	0.192406	14.2781		182	0.176179	14.3692	182	0.775824	55.655							182	0.888823	58.0736		182	0.136605	12.281	182	0.000728	0.159852
183	0.164142	12.6904		183	0.315069	23.99		183	0.159789	13.5037		183	0.716813	48.5452		183	0.320676	22.2853		183	0.320556	22.294		183	0.296979	21.5924		183	0.174219	14.6858	183	0.788863	58.1368							183	0.620989	41.2244		183	0.046936	4.23513	183	0.000632	0.22046
184	0.010178	10.1102		184	0.053729	4.80132		184	0.028659	2.26723		184	0.453544	32.5587		184	0.706628	44.9821		184	0.706315	44.9473		184	0.72958	49.6609		184	0.380971	30.938	184	0.587202	47.5629							184	0.425904	30.779		184	0.107648	9.53325	184	0.012786	0.927815
185	0	1.9708		185	0.258763	20.225		185	0.119874	9.87718		185	0.841209	52.7002		185	0.31604	22.4696		185	0.316213	22.4837		185	0.442431	31.2729		185	0.536839	39.108	185	0.394283	28.8347							185	0.641844	43.9401		185	0.036844	3.35831	185	0.00079	0.001428
186	0.006265	3.07218		186	0.202274	15.8734		186	0.108897	9.09952		186	0.714965	47.0459		186	0.377272	26.6913		186	0.377506	26.6711		186	0.126615	10.5943		186	0.340148	25.9829	186	0.323786	27.2232							186	0.32377	24.3745		186	0.033588	3.46019	186	0.002429	0.066458
187	0.012311	6.36649		187	0.293739	21.1142		187	0.054743	4.89414		187	0.531506	35.5761		187	0.163268	11.6902		187	0.163243	11.6755		187	0.145539	10.7979		187	0.920613	59.7896	187	0.290924	24.2697							187	0.520938	35.4168		187	0.036197	3.66158	187	0.002819	0.277432
188	0	0.981385		188	0.079341	7.02117		188	0.036031	3.27983		188	0.513472	36.6533		188	0.06568	5.84138		188	0.065812	5.85187		188	0.136912	11.055		188	0.588489	40.3365	188	0.153093	13.6046							188	0.562568	37.888		188	0.016706	1.82766	188	0.002214	0.019877
189	0.002542	0.562472		189	0.316933	23.0515		189	0.067125	5.97783		189	0.649515	43.9503		189	0.121653	9.97889		189	0.121684	9.99078		189	0.425723	30.1933		189	0.134259	10.9488	189	0.174677	16.155							189	0.375609	27.4074		189	0.019345	2.12677	189	0.001186	0.184687
190	0	1.05384		190	0.260942	20.5359		190	0.035209	3.1359		190	0.528916	36.55		190	0.050696	4.52172		190	0.050861	4.5227		190	0.069481	5.79259		190	0.073221	6.84124	190	0.110138	10.3366							190	0.59561	39.1305		190	0.012038	1.29016	190	0.001603	0.004795
191	0.014424	0.917266		191	0.065987	6.08102		191	0.018771	1.84813		191	0.399063	29.1553		191	0.073291	6.48155		191	0.073446	6.4816		191	0.022901	1.97736		191	0.08212	7.39999	191	0.076824	7.32477							191	0.216877	16.1426		191	0.017552	1.78408	191	0.002788	0.158545
192	0	1.11045		192	0.042139	3.73702		192	0.005016	1.09521		192	0.126523	10.5854		192	0.011102	1.1256		192	0.011118	1.10751		192	0.094222	7.90081		192	0.04734	4.37022	192	0	3.75805							192	0.656996	46.6056		192	0.010577	1.23822	192	0.003699	0.249008
193	0	-0.281488		193	0.03898	3.45768		193	0.005774	0.927644		193	0.613973	42.9244		193	0.005416	0.954606		193	0.008216	0.935142		193	0.281672	22.7034		193	0.062492	6.11743	193	0.04179	5.39195							193	0.540014	38.0446		193	0.007783	0.776859	193	0.004848	0.30087
194	0	-0.599849		194	0.030343	2.90921		194	0.002682	0.662298		194	0.542272	38.4949		194	0.349634	25.2189		194	0.350022	25.2132		194	0.140249	11.6893		194	0.109147	10.0637	194	0.014598	3.76606							194	0.186184	14.1556		194	0.002965	0.402089	194	0.001842	0.149378
195	0	0.008152		195	0.123991	10.4372		195	0.040948	3.8127		195	0.44166	31.2137		195	0.336848	24.247		195	0.33698	24.2576		195	0.116516	10.1167		195	0.150881	13.222	195	0	2.40072							195	0.127919	9.44058		195	0.002252	0.347939	195	0.001385	-0.059597
196	0	1.25435		196	0.072811	6.80578		196	0.01394	1.39448		196	0.047192	3.87126		196	0.047556	4.26035		196	0.047607	4.26625		196	0.058272	5.20186		196	0.048129	4.92234	196	0	1.77736							196	0.238435	18.4975		196	0.002819	0.246409	196	0.002909	0.151489
197	0.007069	0.344025		197	0.193203	16.5929		197	0.035237	3.31948		197	0.042472	3.9269		197	0.067718	6.43824		197	0.067715	6.41872		197	0.103472	10.066		197	0.105828	9.30749	197	0	1.33571							197	0.725443	50.1113		197	0.003111	0.21497	197	0.002376	0.310747
198	0.666903	43.2399		198	0.230447	18.073		198	0	1.78057		198	0.558968	39.2788		198	0.492198	34.0013		198	0.491434	34.0343		198	0.177577	14.4393		198	0.002656	7.51626	198	1.13879	71.3811							198	0.652489	47.4343		198	0.691795	49.1193	198	0	0.059597
199	1.15556	66.6228		199	0.834945	56.0366		199	0.156842	13.6448		199	0.577351	38.6198		199	0.730211	47.6606		199	0.728171	47.6613		199	0.138755	11.96		199	0.154704	12.8169	199	0.819852	61.4538							199	0.611636	43.1513		199	0.483073	32.9636	199	0	0.037248
200	0.955771	62.7491		200	0.2472	19.2287		200	0.222687	18.1429		200	0.676454	45.4788		200	0.506434	35.5471		200	0.507408	35.5467		200	0.185628	16.8729		200	0	6.95348	200	0.087114	9.86046							200	0.251109	19.0463		200	0.704934	49.1553	200	0.004132	0.224363
201	1.11504	72.1838		201	0.589962	41.0092		201	0.078175	6.54047		201	0.664051	45.5514		201	0.881358	57.1808		201	0.882154	57.1622		201	0.126328	8.71131		201	0.120976	10.532	201	0.239435	16.7494							201	0.203192	15.0868		201	0.652859	44.4279	201	0	0.196223
202	0.936563	58.9292		202	0.153156	12.0187		202	0.161607	13.6745		202	0.630914	42.4498		202	0.705805	48.0631		202	0.706941	48.061		202	0.137085	9.50615		202	0.179154	15.6314	202	0.081779	9.22082							202	0.462528	30.1327		202	0.475104	34.2893	202	0	0.103152
203	0.593656	41.1348		203	0.367338	26.8102		203	0.081087	7.029		203	0.736011	47.9132		203	0.437945	32.4296		203	0.437131	32.4466		203	0.102685	6.87143		203	0.139637	12.8306	203	0.90339	62.0848							203	0.861619	55.4514		203	0.290849	21.9137	203	0	0.017658
204	0.276226	17.444		204	0.326186	24.2248		204	0.076883	6.6088		204	0.669431	44.2753		204	0.177141	13.0964		204	0.177143	13.0824		204	0.144189	10.2353		204	0.109052	9.37831	204	0.632839	46.4425							204	0.620698	42.5809		204	0.110332	9.73799	204	0	0.178484
205	0.302389	23.226		205	0.050888	4.01724		205	0.145565	11.9897		205	0.503991	34.9122		205	0.178272	12.2686		205	0.178553	12.2418		205	0.289747	21.2423		205	0.217885	20.4215	205	0.699971	48.0586							205	0.580555	39.6568		205	0.068847	5.97319	205	0.00293	0.210152
206	0.448968	37.0815		206	0.242548	17.4015		206	0.087024	7.53211		206	0.539698	36.8845		206	0.126025	9.38617		206	0.126214	9.37394		206	0.879119	58.6164		206	0.29615	23.4352	206	0.894996	60.2011							206	0.756785	50.1267		206	0.076346	6.29772	206	0.000427	0.167807
207	0	7.84866		207	0.23196	17.4764		207	0.063777	5.58031		207	0.630151	42.6471		207	0.483303	32.6634		207	0.483592	32.6668		207	0.543632	39.8206		207	0.143261	12.2283	207	0.76305	52.2332							207	0.647216	43.2426		207	0.342565	27.2715	207	0.002246	-0.024798
208	0.009125	1.20085		208	0.32901	25.6687		208	0.143474	11.7504		208	0.837867	53.2404		208	0.132391	10.7984		208	0.132265	10.7899		208	0.280425	22.9935		208	0.263726	21.6115	208	0.87982	60.1972							208	0.739962	48.6123		208	0.227966	17.8655	208	0.004312	0.349374
209	0	2.72646		209	0.116375	9.37011		209	0.152804	12.2741		209	0.757811	50.0111		209	0.278174	20.2061		209	0.278393	20.2241		209	0.328873	24.8658		209	0.518056	38.0227	209	0.513241	36.2314							209	0.566953	39.0826		209	0.122144	10.8483	209	0.00329	0.230064
210	0.010076	0.641155		210	0.105831	8.44735		210	0.052476	4.86311		210	0.53061	36.5728		210	0.156474	11.9199		210	0.156424	11.8922		210	0.488269	35.417		210	0.834374	55.4669	210	0.691327	48.4844							210	0.323287	24.3892		210	0.175676	14.3972	210	0.00471	0.342251
211	0	0.670138		211	0.491904	33.7905		211	0.037253	3.568		211	0.297692	23.3272		211	0.186801	15.1123		211	0.186955	15.1268		211	0.505071	35.0382		211	0.778156	52.9043	211	0.68674	49.3169							211	0.593337	39.6366		211	0.196525	17.1586	211	0.009597	0.759102
212	0.003032	0.8415		212	0.124036	10.2617		212	0.046234	4.4505		212	0.585144	40.6221		212	0.138184	11.3333		212	0.138123	11.3127		212	0.601274	40.5678		212	0.833451	56.6361	212	0.760476	53.0983							212	0.719332	47.1342		212	0.031931	3.24812	212	0.000866	0.168616
213	0	0.347038		213	0.02604	2.08618		213	0.018733	1.86336		213	0.800443	51.5392		213	0.148929	12.0134		213	0.149145	12.0299		213	0.400851	29.124		213	0.64334	44.836	213	0.470518	36.4129							213	0.631953	42.7123		213	0.017388	1.75805	213	0.000793	-0.017697
214	0	0.299467		214	0.010237	0.94866		214	0.031026	2.93139		214	0.330269	24.6664		214	0.398008	30.3301		214	0.398226	30.3283		214	0.146267	11.1512		214	0.704083	48.0127	214	0.222295	18.7262							214	0.408715	30.6241		214	0.026555	2.68058	214	0.000574	0.157613
215	0	-0.157769		215	0.087706	6.91418		215	0.008818	0.874065		215	0.358987	26.6364		215	0.383607	29.6014		215	0.383756	29.6015		215	0.199627	15.9717		215	0.119827	9.67039	215	0.095028	8.70911							215	0.4055	30.1431		215	0.008035	0.820507	215	0	0.13269
216	0	0.549555		216	0	0.391423		216	0.011822	1.1824		216	0.288344	20.9234		216	0.511639	36.386		216	0.511752	36.3902		216	0.220541	19.3499		216	0.250625	19.1245	216	0.283383	24.3689							216	0.18537	14.146		216	0.005625	0.664259	216	0.002436	0.13947
217	0	-0.118295		217	0.043857	4.10449		217	0.013995	1.46075		217	0.319339	22.5356		217	0.389289	29.7977		217	0.389769	29.8008		217	0.181995	15.9746		217	0.050271	4.17803	217	0.052942	5.08143							217	0.110542	8.17269		217	0.004112	0.520327	217	0.000508	-0.040571
218	0	-0.239131		218	0.317894	23.7248		218	0.021	1.9738		218	0.26826	20.043		218	0.453377	32.0455		218	0.453567	32.036		218	0.162571	13.0975		218	0.196932	15.0663	218	0	2.34605							218	0.368536	29.1371		218	0.004776	0.564872	218	0.003304	0.253472
219	0.004559	0.924749		219	0.302395	22.3635		219	0.008827	0.926452		219	0.062997	5.59265		219	0.311387	22.9929		219	0.311347	22.9873		219	0.38505	27.9946		219	0.095648	8.09483	219	0.023601	4.97501							219	0.653749	45.9568		219	0.004304	0.433516	219	0.003305	0.294471
[truncated: 19 more columns]

## Sheet: sFTIRM carbonates raw data
Sk 3.2						Sk 3.2						Sk 3.2						Sk 3.2						BG2						BG2						BG2						BG2						SK 12
ROI1						ROI2						ROI3						ROI4						ROI1						ROI2						ROI3						ROI4						ROI1
Points	v2 height	v3 height	v2 area	v3 area		Points	v2 height	v3 height	v2 area	v3 area		Points	v2 height	v3 height	v2 area	v3 area		Points	v2 height	v3 height	v2 area	v3 area		Points	v2 height	v3 height	v2 area	v3 area		Points	v2 height	v3 height	v2 area	v3 area		Points	v2 height	v3 height	v2 area	v3 area		Points	v2 height	v3 height	v2 area	v3 area		Points	v2 height
0	0.047235	0.034295	0.863109	1.26794		0	0.035943	0.0129	0.649049	0.685949		0	0.036652	0.013968	0.660278	0.749588		0	0.054688	0.02781	0.951466	1.47185		0	0.001396	0.002518	-0.070028	0.119375		0	0.001527	0.004501	-0.065299	0.123836		0	0.053215	0.019375	0.928177	1.00268		0	0.034575	0.017421	0.585537	0.925995		0	0
1	0.038614	0.030832	0.723237	1.29134		1	0.026415	0.012935	0.489448	0.665511		1	0.044593	0.019784	0.805064	1.18216		1	0.063105	0.030074	1.1558	1.57744		1	0	0.001489	-0.07188	0.053651		1	0	0.003285	-0.072271	0.053843		1	0.035786	0.015919	0.596625	0.968855		1	0.030398	0.017613	0.501688	0.948763		1	0.00258
2	0.065199	0.038021	1.1876	1.77072		2	0.035603	0.015199	0.645289	0.827038		2	0.047805	0.021364	0.89389	1.13845		2	0.056039	0.026785	1.04694	1.3157		2	0	0.002001	-0.068591	0.118783		2	0	0.003752	-0.073001	0.121279		2	0.031576	0.01582	0.571376	0.878276		2	0.046005	0.021754	0.81924	1.24016		2	0.002553
3	0.070209	0.03669	1.36033	1.76906		3	0.053882	0.02709	1.00409	1.46835		3	0.033923	0.014139	0.608225	0.772785		3	0.055841	0.028096	0.982387	1.42284		3	0	0.002396	-0.019658	0.114643		3	0	0.004191	-0.02064	0.12002		3	0.046157	0.022997	0.815025	1.33715		3	0.058626	0.030655	1.0955	1.77206		3	0.002343
4	0.022846	0.036976	0.411123	0.959698		4	0.007098	0	0.097231	0.019331		4	0.02706	0.010961	0.542333	0.631756		4	0.055953	0.027463	1.01346	1.58428		4	0	0.001845	-0.009596	0.093881		4	0	0.003341	-0.009451	0.08847		4	0.05333	0.023092	0.974939	1.26764		4	0.036905	0.019748	0.660826	1.14272		4	0
5	0.00754	0.032141	0.021578	0.226875		5	0.006899	0.00196	0.110829	0.082977		5	0.024866	0.009163	0.483337	0.484713		5	0.05279	0.028078	0.942057	1.51042		5	0	0.001791	-0.055644	0.057141		5	0	0.003567	-0.050475	0.057929		5	0.03115	0.01531	0.534136	0.789583		5	0.017156	0.004907	0.354034	0.388857		5	0.002071
6	0.016732	0.034198	0.204951	0.635199		6	0.046212	0.021914	0.819858	1.29338		6	0.040985	0.021146	0.771445	1.20584		6	0.054973	0.02351	1.04122	1.29042		6	0	0.001316	-0.040023	0.025927		6	0	0.003484	-0.035297	0.031737		6	0.01391	0.005232	0.18962	0.309475		6	0.050488	0.022952	0.879439	1.27947		6	0.003122
7	0.010273	0.034801	0.036647	0.189682		7	0.01326	0.004937	0.234188	0.271818		7	0.037375	0.015244	0.702047	0.878577		7	0.059518	0.02937	1.11864	1.61421		7	0.000442	0	-0.03488	0.063571		7	0.000631	0.003296	-0.033814	0.06701		7	0.044679	0.018379	0.771942	1.05083		7	0.04172	0.020879	0.784902	1.17007		7	0.003474
8	0.040045	0.032788	0.668932	1.13384		8	0.005242	0.001012	0.025188	0.053325		8	0.032631	0.012601	0.622273	0.660998		8	0.060889	0.031419	1.13091	1.62478		8	0	0.00036	-0.050811	0.050413		8	0	0.003059	-0.050199	0.05682		8	0.026711	0.010971	0.508545	0.6194		8	0.030487	0.022494	0.572338	1.21758		8	0
9	0.007606	0.001903	0.064293	0.111694		9	0.040156	0.021276	0.695604	1.21465		9	0.010817	0.002239	0.220258	0.120815		9	0.026593	0.008512	0.452627	0.408441		9	0	0	-0.070613	0.004519		9	0	0.002391	-0.077582	0.018686		9	0.005258	0.001476	0.05517	0.044596		9	0.01711	0.007956	0.334633	0.406937		9	0
10	0.007047	0	0.237665	0.090585		10	0.031037	0.012467	0.617694	0.643122		10	0.031205	0.012285	0.572893	0.666035		10	0.045191	0.018894	0.814897	0.990923		10	0	0.001776	-0.146245	0.03682		10	0	0.003628	-0.149861	0.043836		10	0.013714	0.00617	0.247677	0.272287		10	0.011447	0.004621	0.210345	0.327019		10	0.002073
11	0.009654	0.001012	0.195414	0.177482		11	0.008895	0.001951	0.134353	0.143844		11	0.013871	0.001976	0.250686	0.207529		11	0.067357	0.033234	1.19293	1.78402		11	0	0	-0.084544	0.010855		11	0	0.003034	-0.087042	0.019125		11	0.024356	0.007852	0.45138	0.334031		11	0.03286	0.015252	0.5864	0.886961		11	0.003097
12	0.014807	0.001712	0.268253	-0.000668		12	0.033351	0.014336	0.599219	0.819033		12	0.016028	0.002465	0.308913	0.181021		12	0.047752	0.025678	0.873171	1.41641		12	0	0	0.036256	0.022194		12	0	0.002856	0.043573	0.007938		12	0.024854	0.011748	0.406165	0.68309		12	0.025083	0.008624	0.47207	0.51796		12	0.001892
13	0.002697	0.001017	0.291295	0.106615		13	0.006784	0.005767	0.073889	0.234213		13	0.028999	0.014031	0.545619	0.755949		13	0.024961	0.00746	0.44016	0.414883		13	0	0.001942	-0.049604	0.042618		13	0	0.003789	-0.051162	0.036806		13	0.018473	0.006961	0.287096	0.315739		13	0.015018	0	0.326466	0.142692		13	0.000208
14	0	0.001701	0.153614	-0.375878		14	0.034449	0.013381	0.610291	0.622651		14	0.015651	0.004337	0.256414	0.275925		14	0.039063	0.019573	0.708095	1.06017		14	0	0.001943	-0.099333	0.108468		14	0	0.00484	-0.100441	0.116747		14	0.007973	0.003388	0.134442	0.194946		14	0.037183	0.015933	0.678906	0.991413		14	0.001364
15	0	0.006658	-0.190528	-0.22936		15	0.016551	0.006023	0.24491	0.334812		15	0.030477	0.014506	0.553587	0.820892		15	0.026444	0.007937	0.479053	0.389993		15	0	0.002144	-0.036621	0.06901		15	0	0.003621	-0.038191	0.073976		15	0.014461	0.00772	0.247319	0.414978		15	0.054488	0.025068	0.960118	1.55234		15	0
16	0.003486	0	-0.073752	-0.118891		16	0.030457	0.013525	0.593315	0.661521		16	0.017512	0.003581	0.354531	0.329068		16	0.050034	0.023277	0.945423	1.29718		16	0	0.001315	0.032963	0.045017		16	0	0.003255	0.034462	0.041202		16	0.025529	0.010649	0.399188	0.429622		16	0.048691	0.025321	0.839211	1.46112		16	0
17	0	0	0.219822	-0.479751		17	0.022505	0.010517	0.386244	0.55927		17	0.013961	0.001822	0.319656	0.319476		17	0.05472	0.028107	0.997008	1.57638		17	0	0.000297	0.002395	0.024017		17	0	0.003475	0.005145	0.021637		17	0.032334	0.014015	0.563265	0.671369		17	0.028623	0.008595	0.494482	0.660265		17	0
18	0.011633	0	0.167987	-0.499343		18	0.012285	0.006541	0.14469	0.399636		18	0.04879	0.023116	0.857825	1.35535		18	0.041379	0.015495	0.748472	0.950519		18	0	0.000825	-0.07955	-0.004873		18	0	0.004232	-0.0825	-0.002782		18	0.040172	0.024256	0.762891	1.23295		18	0.039689	0.024954	0.708867	1.5084		18	0
19	0.005484	0.028975	-0.344269	1.2859		19	0.016262	0.003698	0.246858	0.216638		19	0.057654	0.031832	1.101	1.70323		19	0.016382	0	0.296788	0.242844		19	0	0.002938	0.064607	0.044428		19	0	0.004104	0.066136	0.051667		19	0.049517	0.023773	0.87599	1.31392		19	0.027934	0.01557	0.602767	0.987249		19	0
20	0	0	-0.36622	-0.678233		20	0.010096	0	0.230235	0.204712		20	0.010402	0	0.274995	0.170087		20	0.004131	0	0.085509	0.054838		20	0	0.000574	0.089513	-0.064615		20	0	0.002834	0.094308	-0.077922		20	0.030248	0.008483	0.495932	0.372725		20	0.022788	0.006827	0.386429	0.741208		20	0
21	0.057657	0.045336	0.553387	-0.117828		21	0.004166	0.004126	0.025021	-0.115886		21	0	0	0.205516	0.173394		21	0	0.00589	0.01623	0.135281		21	0.002559	0.002475	-0.004517	-0.005412		21	0.00343	0.004971	0.007494	-0.016644		21	0	0.004102	0.230475	0.120534		21	0.063084	0.026487	1.29546	2.01449		21	0
22	0.033024	0.020628	0.590528	0.410431		22	0.041767	0.019165	0.699732	1.06001		22	0.035768	0.01771	0.602722	1.02457		22	0.054033	0.024034	0.907898	1.25796		22	0	0.001816	-0.040901	0.049234		22	0	0.004243	-0.042807	0.043754		22	0.037811	0.018948	0.605573	0.988096		22	0.016565	0	0.218821	-0.045175		22	0
23	0.054232	0.036515	1.06353	1.55978		23	0.042805	0.017275	0.795595	1.00734		23	0.023444	0.009541	0.460852	0.466206		23	0.047824	0.020073	0.840503	1.12004		23	0.002676	0.001845	0.006029	0.064902		23	0.00287	0.003749	0.001194	0.075214		23	0.011658	0.007254	0.176023	0.385486		23	0.027413	0.013025	0.514727	0.697156		23	0.003889
24	0.02963	0.024943	0.542268	0.929084		24	0.020997	0.008195	0.306202	0.453268		24	0.046064	0.022605	0.834064	1.32959		24	0.063002	0.030322	1.10487	1.55642		24	0	0.00162	-0.044221	0.100581		24	0	0.003737	-0.046382	0.093523		24	0.043565	0.022245	0.773794	1.2516		24	0.033253	0.018186	0.588754	1.00509		24	0
25	0.048155	0.028851	0.936393	1.40737		25	0.026625	0.013325	0.418855	0.629903		25	0.021029	0.008148	0.383713	0.35861		25	0.058081	0.028031	0.983552	1.43589		25	0.00369	0.001727	0.057921	0.09517		25	0.003796	0.003912	0.055667	0.111155		25	0.009871	0.005418	0.177946	0.218966		25	0.026918	0.013399	0.455498	0.704576		25	0.002336
26	0.016412	0.033858	0.167621	0.543558		26	0	0.002081	-0.029677	0.090757		26	0.035824	0.017714	0.652359	0.959541		26	0.06585	0.034086	1.11166	1.89997		26	0.003786	0.00183	-0.02177	0.062058		26	0.004955	0.003892	-0.014381	0.060745		26	0.007716	0.008427	0.110557	0.364183		26	0.014701	0.004677	0.232426	0.402594		26	0.001255
27	0.00483	0.033166	-0.027361	0.024649		27	0.003711	0.00103	0.032875	-0.018387		27	0.01254	0.004849	0.24032	0.214029		27	0.0459	0.023462	0.791748	1.38837		27	0	0.001876	-0.00196	0.054094		27	0	0.004228	-0.001953	0.068635		27	0	0.003719	-0.005793	0.119321		27	0.042545	0.023722	0.717498	1.29745		27	0
28	0.011341	0.032655	0.091858	0.311306		28	0.039352	0.01839	0.697968	0.95584		28	0.006554	0.003624	0.090703	0.127586		28	0.048319	0.023827	0.910791	1.38183		28	0.000826	0.001813	-0.04226	0.092389		28	0.001093	0.004409	-0.046855	0.125115		28	0.005832	0.003016	0.13554	0.039986		28	0.045734	0.022659	0.791331	1.21314		28	0.003125
29	0.056806	0.032602	0.973678	1.74558		29	0.010793	0.004276	0.175545	0.211424		29	0.028932	0.01269	0.546193	0.699812		29	0.048034	0.02081	0.903354	1.18355		29	0.001418	0.001508	0.007906	0.097752		29	0.001329	0.004039	0.003454	0.106677		29	0.022055	0.008548	0.38578	0.494774		29	0.031857	0.015526	0.601497	0.907229		29	0.004105
30	0.034647	0.015848	0.574526	0.400592		30	0.025137	0.01083	0.447242	0.592865		30	0.0333	0.014659	0.639989	0.749024		30	0.06006	0.026663	1.1234	1.47988		30	0.001974	0.001056	0.012066	0.087613		30	0.002201	0.003593	0.008784	0.092837		30	0.029568	0.010824	0.529565	0.630222		30	0.01597	0.00676	0.28065	0.39704		30	0
31	0	0.008233	0.112709	0.158871		31	0.020425	0.014993	0.41762	0.800359		31	0.00862	0.002062	0.150803	0.095918		31	0.035442	0.018353	0.618133	0.926454		31	0	0.001531	-0.060681	0.089163		31	0	0.004176	-0.068481	0.084132		31	0.020422	0.008224	0.349063	0.431972		31	0.019516	0	0.320424	-0.006083		31	0.001571
32	0.003683	0	0.086807	0.023752		32	0.026846	0.008632	0.476973	0.476018		32	0.012239	0.004197	0.268163	0.160106		32	0.052001	0.023061	0.950909	1.28591		32	0.001107	0.002086	-0.026275	0.069159		32	0.001347	0.004021	-0.025181	0.054424		32	0.018093	0.00718	0.345177	0.355084		32	0.009632	0	0.140312	-0.291899		32	0
33	0.013038	0.009415	0.170317	0.411605		33	0.003684	0.00206	0.057931	0.012568		33	0.01205	0.00433	0.202878	0.222324		33	0.042418	0.019221	0.815896	1.0765		33	0	0.002266	-0.049239	0.05887		33	0	0.004155	-0.054592	0.050899		33	0.034242	0.013304	0.591971	0.732517		33	0.030287	0.017739	0.56712	0.480979		33	0.001672
34	0	0.001062	0.145472	0.028531		34	0.019371	0.006509	0.343301	0.307091		34	0.005084	0.002011	0.086963	0.054684		34	0.062165	0.028475	1.14118	1.55276		34	0	0.001941	-0.113944	0.033775		34	0	0.004388	-0.122998	0.026774		34	0.005502	0.00274	0.106707	0.049437		34	0.036447	0.016561	0.639737	0.930888		34	0.005191
35	0.011034	0.003271	0.280023	0.140556		35	0.008238	0.001454	0.129112	0.073942		35	0.008309	0.00296	0.153461	0.130256		35	0.053989	0.025449	0.999961	1.40677		35	0	0.001709	-0.010412	0.075794		35	0	0.003958	-0.004515	0.088438		35	0.028308	0.011186	0.545305	0.467766		35	0.009537	0.004076	0.148442	0.243418		35	0.001809
36	0.005337	0.004034	0.088041	0.218195		36	0.023979	0.011511	0.431922	0.535909		36	0	0.002402	-0.034705	-0.029526		36	0.033758	0.01697	0.573838	1.0151		36	0	0.001666	-0.064742	0.060713		36	0	0.003867	-0.058174	0.050041		36	0.021528	0.012537	0.34985	0.681747		36	0.016757	0.005901	0.354395	0.321643		36	0
37	0.008613	0.001587	0.255907	-0.038292		37	0.020594	0.008723	0.347321	0.386591		37	0.004948	0.003356	0.068366	0.052554		37	0.031589	0.015157	0.583019	0.893557		37	0	0.003024	-0.007555	0.076057		37	0	0.005135	-0.003981	0.070212		37	0.042332	0.020383	0.744484	1.22227		37	0.056534	0.026859	1.05879	1.60131		37	0.001089
38	0	0.005039	-0.109116	-0.339043		38	0.018661	0.009823	0.342565	0.45903		38	0.034475	0.019902	0.603956	0.93372		38	0.0231	0.00558	0.424235	0.489039		38	0	0.000904	-0.07103	0.056751		38	0	0.004161	-0.071584	0.069112		38	0.047869	0.023588	0.897447	1.2214		38	0.051181	0.025534	0.983032	1.44688		38	0.00127
39	0	0.01019	0.256821	0.121084		39	0.019137	0.008749	0.326932	0.469473		39	0.007599	0.00242	0.138811	0.064622		39	0.049143	0.021765	0.864677	1.20013		39	0	0.002416	-0.153688	0.075276		39	0	0.004443	-0.16043	0.047778		39	0.026739	0.013318	0.472584	0.673805		39	0.025606	0.006458	0.405665	0.438888		39	0.004067
40	0	0.011064	0.079888	-0.303107		40	0.022206	0.0105	0.305447	0.599803		40	0.025088	0.009359	0.570389	0.479529		40	0.050085	0.024581	0.918741	1.33091		40	0	0.001699	-0.03268	0.042683		40	0	0.004199	-0.034112	0.030042		40	0.045514	0.02056	0.7961	1.29324		40	0.032759	0.016602	0.618239	0.923051		40	0
41	0.018901	0.029317	0.578341	0.622191		41	0.026348	0.010964	0.4658	0.621449		41	0.043704	0.01951	0.799719	1.03952		41	0.048509	0.023068	0.84234	1.24712		41	0	0.002795	-0.009167	0.068867		41	0	0.005335	-0.005744	0.072425		41	0.030596	0.013292	0.553657	0.795371		41	0.015346	0.013833	0.297999	0.609531		41	0
42	0	0.02833	-0.336327	-0.641065		42	0.009818	0.004913	0.128659	0.072609		42	0.012723	0.00436	0.317491	0.016051		42	0.014713	0	0.182448	-0.047841		42	0	0.002967	0.03516	0.053882		42	0	0.004645	0.036113	0.029347		42	0.03193	0.014483	0.503301	0.710488		42	0.026593	0.028833	0.551485	1.42827		42	0
43	0	0.060871	-0.534191	-0.210833		43	0.006483	0.005804	0.179051	0.178817		43	0.005689	0.003586	0.129276	0.120007		43	0	0	0.150183	-0.053058		43	0	0.002416	0.074851	0.007436		43	0	0.004255	0.07083	-0.057541		43	0.051512	0.017229	0.874545	0.866649		43	0.03681	0.021751	0.754364	1.23454		43	0.004186
44	0.027997	0.023772	0.495308	0.936997		44	0.036032	0.016127	0.651094	0.837133		44	0.020048	0.009383	0.344943	0.367044		44	0.046067	0.022948	0.837067	1.22076		44	0	0.002325	0.030577	0.078843		44	0	0.00428	0.041506	0.059892		44	0.009441	0.004438	0.124015	0.14705		44	0.02685	0.017116	0.491319	0.798133		44	0.001329
45	0.041805	0.027581	0.77177	1.13257		45	0.040871	0.019663	0.689816	1.14378		45	0.011538	0.005646	0.231436	0.25603		45	0.055984	0.025503	0.989789	1.32918		45	0.000932	0.002908	-0.018748	0.098746		45	0.001147	0.005303	-0.014751	0.091692		45	0.012064	0.004541	0.179781	0.161352		45	0.018858	0.013453	0.315732	0.693463		45	0.003499
46	0.044599	0.033104	0.728319	1.35194		46	0.034389	0.015963	0.618435	0.830546		46	0.016401	0.008305	0.316219	0.365704		46	0.052331	0.022416	0.953707	1.25678		46	0	0.002447	-0.026284	0.101685		46	0	0.004754	-0.023657	0.101416		46	0.008378	0.005063	0.135778	0.11884		46	0.004173	0.004273	0.042972	0.225455		46	0.001973
47	0.051134	0.028599	0.955769	1.0489		47	0	0.002467	-0.053325	0.052836		47	0.009954	0.004921	0.193325	0.230052		47	0.057268	0.02822	1.01265	1.4744		47	0.001483	0.002526	0.018627	0.095649		47	0	0.005002	0.020151	0.087224		47	0.008044	0.004767	0.153719	0.164851		47	0.007594	0.006277	0.106279	0.25691		47	0.00051
48	0.045503	0.030585	0.827408	1.4273		48	0.004211	0.00235	0.018709	0.074856		48	0.034303	0.022355	0.617449	1.23916		48	0.063792	0.031826	1.17988	1.73487		48	0.001189	0.002246	0.000511	0.139572		48	0.001404	0.005208	0.010099	0.142904		48	0.006886	0.004494	0.11476	0.118402		48	0.01485	0.008666	0.26433	0.454789		48	0.00237
49	0.070793	0.042401	1.26688	1.6954		49	0.003956	0.003096	0.050468	0.059499		49	0.003937	0.003528	0.078328	0.116871		49	0.055294	0.026934	1.05795	1.5297		49	0	0.00288	-0.040271	0.138847		49	0	0.005716	-0.041308	0.147816		49	0.008244	0.00642	0.134938	0.294719		49	0.014905	0.010152	0.236058	0.502707		49	0.0015
50	0.024158	0	0.356853	0.702681		50	0.020941	0.011252	0.342148	0.594998		50	0.00447	0.002808	0.046289	0.068843		50	0.047289	0.021017	0.856531	1.2466		50	0.001285	0.00217	-0.002766	0.102276		50	0.001392	0.005001	0.000993	0.115564		50	0.021012	0.009432	0.364443	0.577717		50	0.016499	0.009395	0.309711	0.424221		50	0.003751
51	0.016351	0.001453	0.29806	0.394595		51	0.015411	0.00516	0.283436	0.193719		51	0.02939	0.011229	0.562296	0.588087		51	0.048589	0.021744	0.829634	1.22691		51	0.00313	0.002129	0.015309	0.092856		51	0.003157	0.005005	0.012892	0.101562		51	0.03858	0.016692	0.707878	0.946057		51	0.026042	0.011114	0.433934	0.694304		51	0.001293
52	0.015613	0.002304	0.308386	-0.071558		52	0.017565	0.006751	0.311192	0.303587		52	0.031004	0.017018	0.563265	0.721077		52	0.048137	0.022488	0.874219	1.31303		52	0.003234	0.002195	0.026656	0.099809		52	0.003407	0.004996	0.027023	0.105372		52	0.024232	0.009042	0.471322	0.528189		52	0.023199	0.010697	0.427027	0.538632		52	0.002527
53	0.010472	0.00237	0.030715	0.216328		53	0.013346	0.004679	0.212537	0.230083		53	0.013236	0.006536	0.248897	0.240976		53	0.052673	0.024234	0.962334	1.35442		53	0.002053	0.002595	0.001635	0.117286		53	0.002229	0.005089	0.006538	0.104177		53	0.014812	0.007726	0.252928	0.412595		53	0.014747	0	0.253811	0.100877		53	0.001969
54	0.011837	0	0.278672	0.116188		54	0.031242	0.015542	0.573854	0.822258		54	0.005356	0.003323	0.124009	0.12866		54	0.026447	0.011015	0.474902	0.595547		54	0	0.002574	-0.032907	0.12063		54	0	0.00549	-0.028962	0.127854		54	0.016374	0.0072	0.277368	0.335413		54	0.005073	0	0.032355	-0.875627		54	0
55	0	0.00219	0.198365	0.278435		55	0.029051	0.012526	0.574911	0.589703		55	0.010569	0.005463	0.181257	0.347857		55	0.047928	0.023703	0.815647	1.36653		55	0	0.002032	-0.019267	0.09527		55	0	0.005071	-0.015927	0.098187		55	0.023547	0.009008	0.452586	0.456573		55	0.013758	0	0.207005	-0.730624		55	0.005292
56	0.005951	0.001871	-0.01413	0.054531		56	0.007536	0.003367	0.174214	0.099122		56	0.01313	0.005602	0.228283	0.228583		56	0.039946	0.01488	0.72377	0.866051		56	0	0.000427	-0.086806	0.091495		56	0	0.004365	-0.090034	0.102732		56	0.003013	0.005209	0.037659	0.145741		56	0.03458	0.016456	0.613538	0.912252		56	0.001664
57	0	0.003544	-0.07895	-0.001425		57	0.015328	0.009341	0.265399	0.453469		57	0.005901	0.002866	0.07538	0.067179		57	0.042235	0.023049	0.722664	1.18657		57	0.000376	0.00235	-0.03986	0.112511		57	0.000296	0.005051	-0.042494	0.112009		57	0.035745	0.018065	0.649071	0.726018		57	0.018149	0.008464	0.336919	0.475055		57	0
58	0.003304	0	0.096747	-0.378846		58	0.035667	0.01669	0.608818	0.796977		58	0.002734	0.003536	0.031529	0.029572		58	0.006284	0	0.098529	-0.028391		58	0	0.002407	-0.047913	0.07831		58	0	0.005128	-0.051008	0.076839		58	0.03936	0.016204	0.705009	0.871986		58	0.012168	0.005168	0.255841	0.274376		58	0.002239
59	0.004408	0.002115	-0.010786	0.103427		59	0.02862	0.009086	0.475716	0.441741		59	0.002711	0.004122	0.007922	0.092965		59	0.011858	0.00084	0.173279	0.094936		59	0	0.002261	-0.051307	0.083139		59	0	0.005143	-0.049429	0.082534		59	0.038481	0.018467	0.738342	0.941178		59	0.019561	0.009153	0.30189	0.494744		59	0.0013
60	0	0.008379	-0.009213	-0.013838		60	0.022873	0.011912	0.345469	0.632551		60	0.009856	0.005266	0.138662	0.127427		60	0.034277	0.017753	0.557616	1.04235		60	0	0.002297	0.043043	0.069747		60	0	0.005048	0.053626	0.079915		60	0.044041	0.021161	0.784499	1.17711		60	0.029851	0.012413	0.53036	0.698608		60	0.001578
61	0.003173	0	-0.005469	-0.007554		61	0.007357	0.002916	0.122649	0.126738		61	0.02632	0.01335	0.493484	0.649317		61	0.0272	0.012393	0.513049	0.639679		61	0	0.002115	-0.114573	0.099397		61	0	0.005133	-0.116482	0.084149		61	0.038008	0.017214	0.687934	1.00502		61	0.034676	0.016015	0.638669	0.853607		61	0.002411
62	0	0.022914	-0.159531	0.502956		62	0.018566	0.009524	0.340475	0.441804		62	0.020838	0.010825	0.359408	0.398897		62	0.043835	0.019793	0.7924	1.11606		62	0	0.00219	-0.033054	0.038417		62	0	0.004804	-0.030664	0.046315		62	0.045737	0.017561	0.786472	1.04444		62	0.046109	0.02263	0.811494	1.37035		62	0
63	0	0.006535	0.320846	0.04741		63	0.009022	0.003386	0.072064	0.036066		63	0.025191	0.008763	0.447414	0.397108		63	0.037076	0.014786	0.664525	0.825123		63	0	0.002865	-0.003572	0.031945		63	0	0.005657	-0.004745	0.020815		63	0.045342	0.021243	0.812683	1.19018		63	0.02801	0.007231	0.513597	0.533646		63	0
64	0	0.025037	-0.273172	0.184731		64	0.0097	0.004585	0.169344	0.109945		64	0.013079	0.004883	0.222125	0.071918		64	0.00571	0.002529	0.129964	-0.012819		64	0.001341	0.002933	-0.016484	0.073551		64	0.001393	0.005527	-0.010953	0.055164		64	0.033081	0.012499	0.641892	0.716746		64	0.033386	0.017505	0.565643	0.893396		64	0
65	0	0.035976	-0.011113	1.33777		65	0.012761	0.005344	0.144318	0.200385		65	0.017825	0.005661	0.397024	0.198301		65	0	0	0.0352	-0.064061		65	0	0.003156	0.005619	0.051098		65	0	0.006316	0.00273	0.05781		65	0.030885	0.014815	0.53996	0.680065		65	0.019529	0.004335	0.401762	0.316772		65	0
66	0.036644	0.026845	0.589626	1.1638		66	0.024903	0.010327	0.39131	0.504846		66	0.007452	0.005453	0.089476	0.134248		66	0.056038	0.024568	0.98402	1.37855		66	0	0.002378	-0.013667	0.080994		66	0	0.005391	-0.022744	0.076231		66	0.022034	0.007969	0.337431	0.40162		66	0.039176	0.016852	0.717968	0.717655		66	0.000877
67	0.045675	0.031662	0.819615	1.46125		67	0.028737	0.015004	0.575054	0.771936		67	0.008565	0.006162	0.124036	0.204418		67	0.048314	0.022483	0.965518	1.24618		67	0.003523	0.003277	0.08541	0.12169		67	0.003644	0.006367	0.093577	0.138396		67	0.014432	0.006744	0.251555	0.273594		67	0.021117	0.010718	0.386669	0.484561		67	0.002622
68	0.024258	0.000838	0.383337	0.392781		68	0.017018	0.007279	0.334652	0.359749		68	0.005583	0.005176	0.104595	0.164275		68	0.053243	0.024211	1.02411	1.37145		68	0	0.002998	-0.038458	0.126231		68	0	0.00611	-0.051564	0.132288		68	0.007314	0.00623	0.119698	0.261617		68	0.028802	0.013802	0.496693	0.743719		68	0.000865
69	0.040966	0.025126	0.735556	1.21663		69	0.007762	0.00436	0.129412	0.09306		69	0.001755	0.003242	0.027136	0.044345		69	0.043831	0.018118	0.743938	1.00506		69	0	0.00278	-0.040348	0.134479		69	0	0.00557	-0.041309	0.123974		69	0.004938	0.006497	0.04118	0.208075		69	0.040118	0.018443	0.721283	1.09815		69	0
70	0.038786	0.028713	0.614738	1.29795		70	0.00229	0.00404	-0.007936	0.086803		70	0.014505	0.008447	0.319493	0.394065		70	0.058784	0.025564	0.955839	1.43241		70	0	0.003142	-0.010054	0.144482		70	0	0.006353	-0.013612	0.155421		70	0.009991	0.007496	0.132866	0.252337		70	0.041986	0.025652	0.753743	1.32132		70	0.002224
71	0.047962	0.033868	0.788348	1.6153		71	0.017191	0.010808	0.30813	0.446344		71	0.026428	0.014668	0.540663	0.813125		71	0.054822	0.023901	0.967466	1.37924		71	0	0.002713	0.029614	0.125266		71	0	0.005902	0.03911	0.121668		71	0.020859	0.014209	0.410902	0.775317		71	0.01853	0.007382	0.313807	0.312176		71	0.002304
72	0.015752	0.024082	0.124767	0.785924		72	0.006664	0.003966	0.098874	0.121624		72	0.020129	0.009448	0.415225	0.443127		72	0.061025	0.026718	1.00925	1.41934		72	0	0.001975	0.005672	0.109568		72	0.000585	0.005126	0.008857	0.114019		72	0.01519	0.007455	0.306061	0.378129		72	0.037036	0.028264	0.63343	1.48042		72	0.003694
73	0.017704	0	0.272731	0.515659		73	0.005418	0.003837	0.072695	0.075878		73	0.014712	0.005813	0.262955	0.198249		73	0.052082	0.021645	0.96905	1.18952		73	0	0.0032	0.013927	0.14094		73	0	0.006092	0.010883	0.138618		73	0.01451	0.008116	0.276709	0.416018		73	0.011574	0.008766	0.192885	0.433548		73	0.002346
74	0	0.001709	0.26841	-0.116982		74	0.006735	0.00475	0.105389	0.136216		74	0.021865	0.007919	0.318533	0.536619		74	0.042358	0.018971	0.712905	1.06427		74	0.003189	0.002565	0.047825	0.149249		74	0.003512	0.006215	0.059148	0.173093		74	0.013878	0.007196	0.249514	0.347849		74	0.026067	0.016914	0.487542	0.935116		74	0.000384
75	0.004261	0.000918	0.172652	-0.00492		75	0.009874	0.003775	0.13	0.113626		75	0.026626	0.01182	0.514604	0.60307		75	0.054147	0.023647	1.04221	1.35799		75	0.001954	0.001903	-0.007186	0.108221		75	0.002263	0.005548	-0.00485	0.108032		75	0.017971	0.00631	0.302811	0.268754		75	0.018868	0.008523	0.310456	0.340877		75	0.004785
76	0.003297	0.00252	0.091537	0.039768		76	0.041411	0.018433	0.754639	0.968381		76	0.01253	0.005602	0.260148	0.180272		76	0.047478	0.022831	0.845497	1.28753		76	0	0.002209	-0.017349	0.124948		76	0	0.005673	-0.018067	0.116896		76	0.02345	0.011228	0.467021	0.489039		76	0.023356	0.014919	0.375628	0.4244		76	0.000906
77	0.018131	0	0.279347	0.392571		77	0.027181	0.011324	0.498331	0.557166		77	0.005395	0.004902	0.087864	0.103157		77	0.03965	0.013076	0.681301	0.770067		77	0	0.002919	-0.014881	0.121345		77	0	0.005968	-0.017549	0.113445		77	0.012848	0.011377	0.226318	0.581377		77	0.036388	0.017906	0.683732	0.963435		77	0.002311
78	0	0	0.099587	-0.033922		78	0.034973	0.016299	0.597272	0.770021		78	0.02828	0.014836	0.542129	0.74763		78	0.026673	0.012511	0.45905	0.633117		78	0	0.001324	-0.031722	0.107301		78	0	0.005317	-0.023989	0.121887		78	0.013807	0.010075	0.253259	0.414657		78	0.037335	0.018034	0.668147	0.930185		78	0.002348
79	0	0	-0.064706	-0.204638		79	0.008204	0.011007	0.21234	0.585959		79	0.0078	0.005486	0.138911	0.168831		79	0.022719	0.01041	0.431076	0.614659		79	0	0.003148	-0.047397	0.111727		79	0	0.006277	-0.04682	0.1071		79	0.005132	0.006054	0.126064	0.141741		79	0.02668	0.013744	0.485878	0.645621		79	0.001923
80	0	0	0.041143	-0.078952		80	0.024012	0.013185	0.4504	0.675882		80	0	0.004994	-0.022287	0.098997		80	0.018609	0.008265	0.335068	0.51148		80	0	0.002242	-0.068286	0.064502		80	0	0.005498	-0.074753	0.065301		80	0.015018	0.00948	0.300524	0.400518		80	0.023273	0.014217	0.409269	0.747933		80	0.002129
81	0.005228	0.016584	0.033655	-0.131959		81	0.030715	0.014258	0.575561	0.670424		81	0.004347	0.00373	0.055395	0.060411		81	0.010999	0.004301	0.170323	0.205819		81	0	0.002008	-0.011395	0.067554		81	0	0.005689	-0.012813	0.060566		81	0.021983	0.008794	0.423855	0.433388		81	0.021488	0.013734	0.413227	0.725367		81	0.001788
82	0.002053	0.006768	-0.105011	0.0748		82	0.038983	0.016137	0.744553	0.824292		82	0.004003	0.003615	0.067274	0.040909		82	0.0332	0.013101	0.60978	0.814926		82	0.001923	0.002507	-0.030146	0.088784		82	0.001869	0.00522	-0.033457	0.065072		82	0.029708	0.014965	0.513237	0.906131		82	0.039386	0.020952	0.709506	1.20481		82	0
83	0	0.005573	-0.132427	0.05602		83	0.018345	0.01267	0.27087	0.550316		83	0.006704	0.004991	0.095367	0.100685		83	0.027599	0.008125	0.4931	0.398964		83	0	0.00349	-0.046538	0.112455		83	0	0.006913	-0.047516	0.124921		83	0.039306	0.01791	0.707469	1.06585		83	0.009183	0.005629	0.164582	0.123624		83	0
84	0	0	0.101456	-0.797938		84	0.018274	0.00819	0.307099	0.399651		84	0.023581	0.01261	0.394925	0.728592		84	0.020167	0.006801	0.306131	0.373309		84	0	0.002959	0.000293	0.090178		84	0	0.005704	-0.006655	0.074398		84	0.047827	0.025362	0.845089	1.37313		84	0.035829	0.017954	0.623761	1.05608		84	0.001354
85	0.01019	0.002568	0.232539	-0.388356		85	0.006147	0.002086	0.114777	-0.021801		85	0.007115	0.004275	0.033839	0.026944		85	0.015989	0.005063	0.296746	0.265844		85	0	0.003237	-0.037355	0.088781		85	0	0.006511	-0.037947	0.086895		85	0.031263	0.011705	0.617296	0.62003		85	0.049284	0.020916	0.921963	1.25632		85	0.002119
86	0.017472	0.022386	0.074128	0.372857		86	0.001126	0.002473	-0.001471	-0.042797		86	0.015464	0.007244	0.260933	0.219685		86	0.016589	0.007053	0.25122	0.411654		86	0	0.003561	-0.08305	0.08761		86	0	0.00661	-0.084081	0.089482		86	0.027828	0.013564	0.478519	0.612336		86	0.0197	0.008623	0.388362	0.347752		86	0
87	0.020539	0.030093	0.277467	0.601293		87	0	0.002937	0.035281	0.008767		87	0.040608	0.021682	0.784528	1.07121		87	0.027427	0.011724	0.449887	0.586064		87	0	0.003551	-0.091657	0.064871		87	0	0.006975	-0.091238	0.058002		87	0.037708	0.020295	0.665142	0.90889		87	0.043025	0.024915	0.760421	1.32936		87	0.003993
88	0.043547	0.023665	0.735226	1.3481		88	0.043862	0.016491	0.678521	0.893707		88	0.010993	0.006496	0.147834	0.159708		88	0.054941	0.026726	0.985213	1.44442		88	0.007607	0.00707	0.064834	0.185843		88	0.007607	0.00707	0.064834	0.185843		88	0.021757	0.007741	0.325637	0.383723		88	0.064476	0.028663	1.2389	1.72382		88	0.00379
89	0.021233	0.003675	0.412303	0.040381		89	0.043969	0.021035	0.82552	1.15791		89	0.014078	0.007243	0.202011	0.233675		89	0.052364	0.022801	0.944392	1.24217		89	0.00336	0.003522	0.108111	0.162284		89	0.003375	0.006879	0.101012	0.148618		89	0.011382	0.008378	0.196802	0.307971		89	0.03964	0.020678	0.692391	1.11557		89	0.00273
90	0.021084	0.001112	0.255793	0.523195		90	0.045206	0.019228	0.808761	1.10124		90	0.010262	0.0078	0.176014	0.164773		90	0.060879	0.023695	1.05183	1.28592		90	0	0.003336	0.043847	0.137088		90	0	0.007019	0.049349	0.15262		90	0.001206	0.006789	0.012463	0.150815		90	0.056764	0.025164	1.03902	1.48382		90	0.002496
91	0.027279	0	0.422245	0.373554		91	0.01705	0.009693	0.282635	0.524173		91	0.004897	0	0.095108	-2.093		91	0.050275	0.020476	0.890245	1.13363		91	0.004598	0.002764	0.040095	0.19015		91	0.004593	0.006328	0.034165	0.195657		91	0.007053	0.007018	0.121586	0.165595		91	0.047942	0.022077	0.823629	1.13275		91	0.000393
92	0.037725	0.034727	0.569972	1.44555		92	0.018781	0.006475	0.390492	0.287054		92	0.007112	0.005088	0.097995	0.081788		92	0.054964	0.024191	0.916804	1.40729		92	0	0.003686	-0.076858	0.156475		92	0	0.00712	-0.084856	0.155105		92	0.012793	0.008754	0.239445	0.300539		92	0.048383	0.021538	0.892953	1.22999		92	0.002748
93	0.042499	0.024536	0.796532	1.19978		93	0.022252	0.009399	0.405753	0.458552		93	0.01889	0.009198	0.339514	0.38283		93	0.050041	0.021359	0.9219	1.22869		93	0	0.003231	-0.006714	0.170016		93	0	0.006459	-0.010209	0.164723		93	0.014055	0.007952	0.301312	0.355151		93	0.049326	0.019684	0.899162	1.17637		93	0.002826
94	0.009408	0.003032	0.127414	0.186718		94	0.017367	0.007034	0.323069	0.327028		94	0.042084	0.020788	0.727735	1.05787		94	0.058324	0.027391	1.03703	1.43493		94	0	0.00377	-0.082127	0.191298		94	0	0.007479	-0.077512	0.198323		94	0.029129	0.014763	0.502502	0.805654		94	0.019185	0.010408	0.341817	0.455896		94	0.002612
95	0.016254	0.001276	0.274279	0.051491		95	0.008646	0.0066	0.168189	0.229905		95	0.034409	0.018802	0.578184	0.978005		95	0.056582	0.028513	1.00409	1.59912		95	0.001147	0.00366	0.0073	0.174303		95	0.001595	0.006818	0.013966	0.186245		95	0.026981	0.010634	0.513485	0.508542		95	0.025066	0.012788	0.466271	0.646829		95	0.00063
96	0.027956	0	0.477305	0.646367		96	0.011341	0.006897	0.156384	0.303413		96	0.024796	0.008771	0.435562	0.422562		96	0.045245	0.01861	0.772863	1.09098		96	0.002382	0.003354	-0.003886	0.151117		96	0.002632	0.006646	-0.002387	0.142907		96	0.028521	0.012013	0.553131	0.648763		96	0.025271	0.01447	0.434911	0.847665		96	0
97	0.007782	0	0.152933	-0.004068		97	0.023744	0.013401	0.418234	0.706829		97	0.008408	0.005829	0.130713	0.145795		97	0.03448	0.012979	0.598463	0.654938		97	0	0.003174	-0.090607	0.136097		97	0	0.007095	-0.094525	0.144189		97	0.033238	0.016689	0.612601	0.925609		97	0.032191	0.016319	0.613123	0.955401		97	0.001773
98	0.012294	0	0.143469	0.004306		98	0.024189	0.014758	0.432725	0.781677		98	0.021828	0.009387	0.4512	0.465309		98	0.055161	0.0245	0.974817	1.32801		98	0.001681	0.003023	0.002785	0.123079		98	0.001856	0.006648	0.002402	0.124248		98	0.021246	0.011092	0.39647	0.58633		98	0.04538	0.021011	0.874343	1.22103		98	0.002337
99	0.024023	0	0.441225	0.731796		99	0.014856	0.005746	0.239688	0.222484		99	0.01161	0.006024	0.217737	0.204263		99	0.055899	0.02526	0.989957	1.41987		99	0.000935	0.003194	-0.033121	0.125198		99	0.001047	0.006444	-0.031813	0.109103		99	0.021971	0.013449	0.382888	0.830896		99	0.03688	0.01819	0.651827	1.06341		99	0.00157
100	0.007797	0	0.276847	0.076184		100	0.031155	0.013286	0.558395	0.758532		100	0.009059	0.005581	0.175834	0.142595		100	0.015373	0.004839	0.249712	0.260931		100	0.001006	0.003373	-0.019493	0.143098		100	0.000935	0.006814	-0.022099	0.134489		100	0.020052	0.00893	0.320114	0.461553		100	0.019812	0.011044	0.384006	0.509993		100	0.00246
101	0	0	0.134735	-0.235134		101	0.012672	0.010839	0.190602	-0.051662		101	0.008826	0.006717	0.158086	0.185459		101	0.023054	0.010616	0.421542	0.575299		101	0	0.00219	-0.043861	0.124576		101	0	0.006206	-0.041717	0.122721		101	0.01509	0.010125	0.183856	0.40903		101	0.020308	0.01057	0.360965	0.493759		101	0.001811
102	0	0	0.049166	-0.392966		102	0.003718	0.004268	0.024292	0.076636		102	0.002314	0.004484	0.053598	0.085248		102	0.018147	0.004908	0.309705	0.225555		102	0	0.00272	-0.053859	0.114252		102	0	0.006288	-0.054665	0.104283		102	0.010867	0.008147	0.181324	0.386543		102	0.016142	0.012603	0.310788	0.639649		102	0.004008
103	0.007432	0	0.115685	-0.211111		103	0.015025	0.008132	0.24809	0.312246		103	0.003243	0.005202	0.045616	0.115317		103	0.051302	0.022363	0.959601	1.27327		103	0.003313	0.002942	0.043692	0.146044		103	0.00354	0.006504	0.043541	0.144787		103	0.01938	0.010601	0.310575	0.541334		103	0.033013	0.014668	0.602267	0.812815		103	0.000666
104	0	0.001117	0.078674	-0.070832		104	0.009931	0.004413	0.190194	0.127349		104	0.009658	0.005809	0.15303	0.195902		104	0.031906	0.012894	0.545292	0.772049		104	0.000835	0.002573	0.011819	0.064558		104	0.000905	0.006388	0.012674	0.063229		104	0.031358	0.013971	0.583026	0.696575		104	0.023714	0.012535	0.432517	0.612657		104	0
105	0	0	0.160206	-0.101033		105	0.007101	0.005793	0.107945	0.164392		105	0.004904	0.003842	0.088709	0.019355		105	0.021925	0.007221	0.382834	0.399098		105	0	0.002739	-0.021598	0.107728		105	0	0.006537	-0.020341	0.1036		105	0.013817	0.006769	0.22672	0.316455		105	0.029516	0.013449	0.618042	0.657743		105	0
106	0	0.005146	-0.246298	-0.039447		106	0.008149	0.004918	0.114625	0.153564		106	0.008446	0.005383	0.127944	0.109937		106	0.01388	0.003643	0.20811	0.174514		106	0.000901	0.00241	-0.092548	0.094282		106	0.001175	0.006215	-0.09755	0.104634		106	0.036599	0.018974	0.687307	1.06759		106	0.013773	0.007789	0.285706	0.267168		106	0
107	0.004912	0.004907	0.251369	-0.12642		107	0.010777	0.006137	0.212495	0.213375		107	0.008476	0.003218	0.114832	0.028271		107	0.012241	0.003569	0.184019	0.169792		107	0	0.003828	-0.116891	0.111823		107	0	0.007822	-0.122728	0.120524		107	0.026655	0.01304	0.49473	0.670709		107	0.039731	0.02144	0.707963	1.34291		107	0.001511
108	0.016527	0.006669	0.118918	0.094377		108	0.005832	0.004252	0.101062	0.104798		108	0.001212	0.002537	0.015659	-0.063031		108	0.010675	0.005066	0.202127	0.211184		108	0	0.003776	-0.086793	0.074121		108	0	0.00692	-0.091116	0.070464		108	0.017347	0.008629	0.280728	0.427008		108	0.007643	0.007587	0.189027	0.166524		108	0.002069
109	0	0.003829	-0.191308	-1.16311		109	0.007597	0.004286	0.123668	0.034701		109	0.007378	0.00372	0.11637	0.005649		109	0.010717	0.002018	0.243495	-0.000852		109	0	0.0048	-0.069853	0.094438		109	0	0.008118	-0.069917	0.086094		109	0.04851	0.023503	0.957229	1.17546		109	0.012796	0.007548	0.184947	0.134456		109	0
110	0.061482	0.038095	1.1015	2.06737		110	0.027963	0.015563	0.51012	0.775464		110	0.019531	0.009866	0.365367	0.249683		110	0.06356	0.028831	1.06177	1.60757		110	0	0.004021	-0.000713	0.117188		110	0	0.007325	-0.000256	0.128277		110	0.004827	0.011066	0.041024	0.364495		110	0.043098	0.021622	0.839907	0.988329		110	0
111	0.024656	0	0.375839	1.05793		111	0.050219	0.023808	0.856905	1.09093		111	0.015331	0.00774	0.297164	0.258067		111	0.054331	0.020957	0.895024	1.16399		111	0.001449	0.003569	-0.085019	0.124821		111	0.00181	0.00742	-0.076879	0.137784		111	0.004766	0.006701	-0.020787	0.072251		111	0.06377	0.032569	1.11192	1.58448		111	0
112	0.027161	0	0.497308	0.719379		112	0.051935	0.025746	0.927051	1.33845		112	0.009475	0.007874	0.150139	0.251785		112	0.050171	0.023023	0.871588	1.20788		112	0.010933	0.006496	0.200975	0.362039		112	0.011122	0.010602	0.202296	0.327565		112	0.005567	0.006395	0.118131	0.080525		112	0.051282	0.023677	0.960434	1.14703		112	0
113	0.025335	0.001223	0.353513	0.875878		113	0.037834	0.020267	0.675501	1.04		113	0	0	-0.011001	-1.30543		113	0.063948	0.027085	1.17318	1.4681		113	0.014746	0.00612	0.244958	0.400101		113	0.014876	0.010411	0.247429	0.39754		113	0.007956	0.00802	0.133209	0.258832		113	0.042229	0.023193	0.724122	1.30142		113	0.001021
114	0.041096	0.007713	0.729158	0.774007		114	0.011236	0.005983	0.178276	0.224657		114	0.003745	0.006498	0.068989	0.139201		114	0.053843	0.025402	0.937234	1.42776		114	0.013866	0.00577	0.21209	0.336388		114	0.013849	0.009624	0.207925	0.350591		114	0.010161	0.006886	0.16983	0.276014		114	0.050024	0.024218	0.853185	1.40749		114	0.001816
115	0.037575	0.025309	0.6016	0.905865		115	0.026402	0.012037	0.439368	0.589801		115	0.007876	0.005965	0.152067	0.121398		115	0.04969	0.019995	0.869396	1.08374		115	0.003037	0.004024	0.011343	0.184592		115	0.003242	0.007855	0.00938	0.182844		115	0.017869	0.010877	0.367738	0.493767		115	0.047059	0.030114	0.782159	1.4266		115	0
116	0.018058	0	0.487638	0.313065		116	0.009537	0.005656	0.146903	0.205945		116	0.015025	0.006704	0.24029	0.29337		116	0.0502	0.022129	0.837558	1.21673		116	0.004217	0.003136	0.016708	0.222679		116	0.004148	0.007292	0.008011	0.227912		116	0.035054	0.015397	0.633029	0.786621		116	0.023527	0.011256	0.415578	0.508224		116	0
117	0.02646	0.001735	0.477393	0.664177		117	0.002637	0.005363	0.048917	0.104912		117	0.028976	0.013954	0.490141	0.744761		117	0.050426	0.024367	0.875099	1.3481		117	0	0.003504	0.045546	0.188975		117	0.004116	0.007359	0.050311	0.194506		117	0.029773	0.017665	0.519696	0.945978		117	0.025665	0.014266	0.415754	0.725265		117	0.001976
118	0.010219	0	0.301193	0.263217		118	0.024364	0.039717	0.381164	1.99867		118	0.035495	0.017433	0.587647	0.915316		118	0.054742	0.021768	1.0274	1.28812		118	0.003484	0.003172	0.009855	0.166558		118	0.00389	0.007069	0.005099	0.181303		118	0.044376	0.02067	0.770774	1.15936		118	0.053388	0.025719	0.993831	1.62054		118	0.002451
119	0.014358	0	0.292617	-0.090226		119	0.010719	0.007179	0.175991	0.234226		119	0.011887	0.007948	0.238402	0.297118		119	0.04124	0.018315	0.697097	1.0391		119	0	0.003694	-0.020285	0.17358		119	0	0.007524	-0.019768	0.183534		119	0.027066	0.012111	0.461829	0.651484		119	0.017018	0.010846	0.267181	0.425462		119	0.002793
120	0.012737	0	0.087171	0.135989		120	0.013254	0.00591	0.204	0.204436		120	0.016883	0.009261	0.378931	0.45513		120	0.038454	0.014373	0.678225	0.780779		120	0	0.003219	-0.097149	0.170339		120	0	0.0074	-0.101526	0.1814		120	0.012238	0.009584	0.203939	0.315767		120	0.022638	0.010156	0.372748	0.339132		120	0.001699
121	0.020256	0.002185	0.250215	0.400386		121	0.022336	0.014034	0.414683	0.625358		121	0.004009	0.006427	0.059596	0.15185		121	0.062014	0.026424	1.16588	1.38648		121	0	0.003973	-0.015509	0.198914		121	0	0.008255	-0.020976	0.201855		121	0.019139	0.013418	0.303362	0.586937		121	0.005883	0.006161	0.105566	0.140401		121	0
122	0	0	0.142715	0.215248		122	0.026585	0.013312	0.469768	0.708227		122	0.011146	0.006822	0.218094	0.211453		122	0.030892	0.011795	0.540875	0.705401		122	0.001564	0.002872	0.009374	0.150278		122	0.001562	0.007098	0.009451	0.160203		122	0.010162	0.009097	0.174505	0.300202		122	0.010449	0.008403	0.154811	0.346259		122	0
123	0.006376	0.001799	0.092446	0.128029		123	0.028824	0.013668	0.455601	0.755892		123	0.00096	0.004124	0.016921	0.077497		123	0.01457	0.005312	0.28282	0.218652		123	0	0.002683	-0.053187	0.132071		123	0	0.006666	-0.061133	0.119		123	0.006673	0.007485	0.111345	0.179222		123	0.031441	0.014928	0.604499	0.803521		123	0
124	0.004781	0.005855	-0.06668	0.14294		124	0.005086	0.004621	0.094476	0.112538		124	0.002436	0.005164	0.013771	0.088551		124	0.028097	0.011134	0.475353	0.606243		124	0	0.004092	-0.073399	0.158728		124	0	0.007713	-0.078875	0.153252		124	0.031252	0.014301	0.568279	0.68681		124	0.042809	0.019266	0.787892	1.17932		124	0.002321
125	0	0.003755	0.058566	0.004885		125	0.002111	0.005328	-0.02006	0.101736		125	0.003769	0.00417	0.028714	0.075745		125	0.036306	0.015668	0.568408	0.920703		125	0	0.003358	-0.05679	0.122872		125	0	0.007371	-0.059181	0.129474		125	0.011788	0.008974	0.202035	0.290099		125	0.025908	0.011678	0.461326	0.600974		125	0
126	0	0	0.087083	0.064169		126	0.006563	0.005787	0.097378	0.127388		126	0.004459	0.004859	0.054921	0.066148		126	0.045429	0.020005	0.807087	1.11208		126	0.001942	0.003561	-0.002723	0.149956		126	0.002047	0.00763	-0.004056	0.15257		126	0.04113	0.017412	0.770925	0.904947		126	0.016309	0.011007	0.306514	0.431305		126	0.002191
127	0.011231	0	0.345269	-0.015036		127	0.010271	0.006338	0.13605	0.246931		127	0.005759	0.004046	0.115558	0.037576		127	0.023508	0.008155	0.404234	0.427288		127	0.000284	0.003193	-0.087676	0.13033		127	0.000175	0.007359	-0.100136	0.132126		127	0.030492	0.015691	0.526818	0.797752		127	0.039877	0.021714	0.713065	1.25904		127	0.000309
128	0.004081	0	-0.16608	-0.244679		128	0.02763	0.012475	0.486956	0.522909		128	0.004857	0.004421	0.045166	0.038695		128	0.019213	0.008035	0.329536	0.392061		128	0.001889	0.002356	0.020001	0.082302		128	0.00223	0.00605	0.019458	0.063787		128	0.039685	0.022926	0.77943	1.23189		128	0.037101	0.015354	0.692152	0.832242		128	0.000166
129	0.010627	0.014749	0.194649	0.066557		129	0.015772	0.008618	0.220083	0.378204		129	0.00877	0.005468	0.131361	0.182458		129	0.006117	0.003231	0.064461	0.025876		129	0	0	-0.021902	-0.060673		129	0	0	-0.023414	-0.088314		129	0.033595	0.015464	0.567996	0.847189		129	0.027416	0.012796	0.5208	0.656763		129	0.00196
130	0.015	0	0.26607	-0.026696		130	0.019949	0.008956	0.302248	0.483857		130	0.005483	0.003621	0.015122	0.03169		130	0.002699	0.002387	0.016792	0.021976		130	0.003636	0.002646	0.059906	0.104607		130	0.003837	0.006894	0.069557	0.09116		130	0.028138	0.01506	0.477859	0.724486		130	0.028244	0.017027	0.542895	0.879857		130	0.002156
131	0.012475	0.017957	0.004824	-0.47962		131	0.008639	0.004664	0.162074	0.137939		131	0.003947	0.003229	0.056615	-0.019717		131	0.009322	0.002662	0.153049	-0.004423		131	0	0.004506	0.076219	0.066072		131	0	0.007695	0.083061	0.061263		131	0.036938	0.013521	0.61859	0.681935		131	0.031964	0.015841	0.553908	0.856284		131	0.001184
132	0.018165	0	0.049471	-0.267823		132	0.040035	0.015133	0.629131	0.696043		132	0.021891	0.008264	0.366505	0.536516		132	0.057209	0.027099	1.05026	1.31954		132	0.014064	0.01062	0.293582	0.587932		132	0.014764	0.014428	0.302717	0.589423		132	0.014472	0.007745	0.181823	0.151987		132	0.034731	0.015389	0.566639	0.710842		132	0
133	0.042402	0.019564	0.699005	1.73582		133	0.058563	0.027785	1.05482	1.44933		133	0.018302	0.006206	0.379763	0.167675		133	0.067674	0.029963	1.08274	1.55564		133	0.021792	0.009603	0.328784	0.739193		133	0.022114	0.012588	0.328474	0.715643		133	0.007747	0.008314	0.151575	0.083862		133	0.036081	0.018784	0.683133	0.856513		133	0.001923
134	0.039841	0.012116	0.532285	1.70592		134	0.043792	0.021033	0.728145	0.956424		134	0.025606	0.011421	0.459378	0.572903		134	0.062524	0.025928	1.07192	1.56421		134	0.032513	0.013129	0.641005	0.799836		134	0.032744	0.014119	0.64031	0.817391		134	0.00579	0.007585	0.03993	0.179189		134	0.037519	0.023739	0.578283	1.12429		134	0
135	0.061013	0	0.980607	0.88122		135	0.032019	0.017535	0.567984	0.835238		135	0.021256	0.008006	0.317818	0.389394		135	0.041211	0.01523	0.777	0.8435		135	0.033644	0.016531	0.611299	0.974122		135	0.034307	0.017217	0.618438	0.968426		135	0.007808	0.006712	0.055055	0.236498		135	0.040549	0.020889	0.674146	1.10049		135	0.002484
136	0.037532	0.028433	0.702319	0.774531		136	0.025061	0.010971	0.447663	0.51007		136	0.004584	0.004235	0.074403	0.070976		136	0.053059	0.025239	0.909138	1.44664		136	0.022189	0.009418	0.391559	0.498988		136	0.022388	0.012749	0.387541	0.501298		136	0.02545	0.010238	0.470327	0.387108		136	0.047573	0.027816	0.860402	1.3364		136	0
137	0.039733	0.031595	0.858162	1.49406		137	0.037523	0.014765	0.653911	0.773553		137	0.016382	0.009401	0.362566	0.383396		137	0.051765	0.022292	0.885591	1.36419		137	0.004177	0	0.016036	-0.59555		137	0.004412	0	0.017686	-0.642122		137	0.009961	0.009343	0.174333	0.24712		137	0.019099	0.008195	0.29681	0.456429		137	0
138	0.044125	0	0.798991	1.66978		138	0.037549	0.017748	0.658889	0.979987		138	0.009879	0.00711	0.144437	0.256639		138	0.056283	0.026413	0.977736	1.54202		138	0.011795	0.021727	0.165334	0.760076		138	0.011878	0.023312	0.169219	0.702764		138	0.003048	0	-0.025892	-0.956174		138	0.03007	0.018258	0.614049	0.923255		138	0.001212
139	0.039109	0	0.820728	1.05893		139	0.030176	0.016228	0.50785	0.803225		139	0.02683	0.010731	0.464433	0.536851		139	0.055329	0.023113	0.958201	1.21243		139	0.025712	0.022237	0.425842	1.16747		139	0.025907	0.024509	0.423768	1.14452		139	0.024311	0.024069	0.417165	0.631594		139	0.031602	0.01775	0.593648	0.893755		139	0.003275
140	0.021139	0	0.418572	0.13684		140	0.009014	0.005469	0.140823	0.248165		140	0.016073	0.005284	0.281022	0.234797		140	0.062601	0.026843	1.21019	1.43708		140	0.025462	0.012293	0.433761	0.77041		140	0.025843	0.015518	0.431263	0.788779		140	0.034522	0.018598	0.604291	0.964954		140	0.025894	0.014204	0.457416	0.742568		140	0.003197
141	0.009388	0	0.149906	0.234131		141	0.004426	0.006003	0.01653	0.127269		141	0.033081	0.014232	0.575825	0.821592		141	0.040171	0.014565	0.705122	0.905945		141	0.006612	0.002823	0.110238	0.253878		141	0.006971	0.007441	0.110878	0.26217		141	0.039989	0.022041	0.642773	0.950622		141	0.051684	0.027722	1.00117	1.73927		141	0.000536
142	0.012101	0	0.133417	-0.00515		142	0.016367	0.006737	0.314709	0.277768		142	0.014866	0.009208	0.198364	0.361529		142	0.045805	0.020495	0.813068	1.19603		142	0.001808	0.003549	0.023355	0.145373		142	0.001913	0.007995	0.023331	0.152945		142	0.050342	0.019603	0.896649	0.821782		142	0.009351	0.007077	0.256856	0.298212		142	0
143	0.014802	0.002755	0.35438	0.213037		143	0.018289	0.009228	0.233941	0.422448		143	0.006126	0.006064	0.081408	0.132862		143	0.031669	0.011878	0.579328	0.584266		143	0.002606	0.003588	0.032991	0.168097		143	0.001535	0.007926	0.016855	0.181867		143	0.030876	0.016413	0.58933	0.819043		143	0.008185	0.00927	0.132633	0.293724		143	0.000689
144	0	0	0.123384	0.112823		144	0.025773	0.014277	0.443432	0.746235		144	0.008647	0.005857	0.155008	0.159669		144	0.04387	0.023722	0.777219	1.38811		144	0	0.002755	-0.016856	0.133468		144	0	0.007077	-0.017217	0.130578		144	0.018238	0.00809	0.323304	0.342894		144	0.009922	0.009686	0.177731	0.353269		144	0.001143
145	0.005627	0.005297	0.230072	0.284537		145	0.02574	0.017063	0.413813	0.863778		145	0.005444	0.004372	0.065101	0.066132		145	0.020902	0.008246	0.379862	0.42315		145	0.000966	0.003946	-0.00285	0.20262		145	0.001147	0.008318	-0.006221	0.205685		145	0.038937	0.017532	0.676097	1.02311		145	0.022249	0.010245	0.401411	0.398511		145	0.002192
146	0	0	-0.016634	0.284755		146	0.021749	0.009562	0.373571	0.433553		146	0.015778	0.00761	0.264179	0.363109		146	0.042037	0.019291	0.806761	1.10481		146	0.000778	0.002449	-0.020529	0.118704		146	0.000977	0.00655	-0.018449	0.112269		146	0.044016	0.020783	0.772649	1.16459		146	0.019247	0.011925	0.344692	0.512694		146	0.00175
147	0	0	0.060926	0.026763		147	0.003034	0.005733	0.062895	0.100857		147	0.004925	0.004286	0.00024	0.06973		147	0.026374	0.008372	0.468086	0.42395		147	0.000427	0.003348	-0.03073	0.13181		147	0.00052	0.007682	-0.030057	0.137289		147	0.021554	0.01021	0.407639	0.424842		147	0.010196	0.007557	0.167145	0.321667		147	0.002208
148	0	0	-0.102243	-0.211311		148	0.002024	0.0052	0.043189	0.053312		148	0.003854	0.0041	0.053521	0.050419		148	0.048134	0.023119	0.874929	1.21199		148	0.001788	0.003021	0.021828	0.121095		148	0.002082	0.00758	0.02839	0.122002		148	0.028514	0.011012	0.484184	0.604411		148	0.007	0.0086	0.127672	0.25211		148	0.003911
149	0	0	-0.134788	0.308038		149	0.009418	0.006686	0.164134	0.19142		149	0.005067	0.004168	0.017112	0.080833		149	0.054385	0.027092	0.947222	1.34368		149	0	0.002896	0.01845	0.081879		149	0.003228	0.007334	0.01821	0.081416		149	0.031595	0.016224	0.522532	0.78441		149	0.012695	0.009276	0.217317	0.323715		149	0.002291
150	0	0	0.043978	-0.31474		150	0.016381	0.009014	0.311594	0.357653		150	0.000759	0.003686	0.032565	0.018263		150	0.02341	0.013256	0.445194	0.69687		150	0.001249	0.002714	-0.080229	0.088744		150	0.001441	0.007006	-0.085314	0.077365		150	0.027938	0.014844	0.456557	0.672826		150	0.008638	0.00772	0.203951	0.164914		150	0.000107
151	0	0	-0.018923	-0.224872		151	0.012636	0.005947	0.244794	0.260645		151	0.003025	0.002472	0.009241	0.020148		151	0.008666	0.002825	0.138913	0.049486		151	0.002045	0	-0.037713	0.088092		151	0.002255	0.004408	-0.043474	0.059009		151	0.017875	0.008257	0.290149	0.357645		151	0.015995	0.011418	0.329251	0.499071		151	0
152	0	0.017988	-0.199167	0.349236		152	0.009755	0.005027	0.141512	0.158155		152	0.020446	0.010537	0.353804	0.438964		152	0.004771	0.002713	0.027906	0.042572		152	0.011666	0.005666	0.129439	0.335542		152	0.012101	0.009753	0.12303	0.338818		152	0.010138	0.006576	0.190547	0.244839		152	0.026399	0.013459	0.45748	0.834683		152	0.002908
153	0.007187	0.011512	0.04765	0.193218		153	0	0.003516	-0.071105	0.081917		153	0.008469	0.004032	0.105579	0.107922		153	0.008733	0.003407	0.136852	0.12672		153	0	0.003666	-0.053097	0.098968		153	0	0.007484	-0.055909	0.082166		153	0.007259	0.011329	0.088183	-0.350913		153	0.031377	0.013803	0.613598	0.678343		153	0.001021
154	0.029989	0.062069	0.561616	0.490151		154	0.042663	0.014252	0.802331	0.681057		154	0.027795	0.011149	0.428715	0.549032		154	0.061499	0.032082	1.12661	1.55961		154	0.038128	0.015796	0.726414	1.01982		154	0.039021	0.018452	0.743593	0.984809		154	0.011652	0.008469	0.300927	0.23988		154	0.025908	0.016087	0.367763	0.911222		154	0.005746
155	0.079558	0.042645	1.32251	1.09032		155	0.050374	0.023173	0.836304	0.927773		155	0.014289	0.006877	0.278989	0.164659		155	0.063198	0.029891	1.03902	1.60824		155	0.030785	0.012053	0.581003	0.790918		155	0.031196	0.015874	0.582108	0.819238		155	0.009603	0.009871	0.15418	0.225681		155	0.043027	0.020728	0.837666	0.987074		155	0
156	0.045915	0.024283	0.877161	1.74096		156	0.046437	0.024624	0.732463	1.20257		156	0.027952	0.014574	0.496536	0.681037		156	0.049378	0.024461	0.869342	1.18958		156	0.055106	0.023719	1.03746	1.55003		156	0.05516	0.027032	1.03902	1.54809		156	0.010389	0.006136	0.085073	0.047006		156	0.025682	0.014083	0.544106	0.457979		156	0
157	0.031904	0	0.527293	-0.37399		157	0.036856	0.02025	0.568202	1.024		157	0.009202	0.006317	0.157118	0.153819		157	0.055767	0.027838	1.03191	1.47487		157	0.041018	0.019073	0.721552	1.25412		157	0.041227	0.021254	0.715487	1.22968		157	0.03103	0.016994	0.554101	0.817914		157	0.044806	0.027542	0.872223	1.21309		157	0.000919
158	0.044292	0.019296	1.00468	0.953855		158	0.042064	0.021877	0.685242	1.14142		158	0.004492	0.004507	0.018633	0.129599		158	0.048892	0.023684	0.886708	1.40003		158	0.021064	0	0.332282	0.097683		158	0.021788	0	0.334709	0.060261		158	0.01142	0.014731	0.15836	0.032054		158	0.041104	0.021986	0.809846	1.04229		158	0.003327
159	0.012406	0.005005	0.265515	0.069919		159	0.026455	0.014473	0.431954	0.659886		159	0.019215	0.009568	0.347251	0.406812		159	0.058209	0.027336	1.09631	1.56323		159	0.001415	0	-0.029668	-0.936707		159	0.001713	0	-0.023193	-0.970315		159	0.00588	0	0.03349	-0.675341		159	0.03763	0.024944	0.628712	1.22375		159	0.00283
160	0.017691	0.022434	0.330474	1.28011		160	0.037283	0.015791	0.640892	0.820242		160	0.013708	0.008142	0.240214	0.364578		160	0.044027	0.017377	0.773416	1.00987		160	0.027729	0	0.216451	-0.708416		160	0.029072	0	0.217878	-0.759889		160	0.002768	0	0.014612	-0.943751		160	0.027944	0.01871	0.512289	1.03773		160	0.003279
161	0.036407	0	0.621496	1.03265		161	0.042705	0.021094	0.777214	1.02175		161	0.016985	0.00891	0.325285	0.380898		161	0.052067	0.026374	0.916472	1.49138		161	0.008847	0	0.090743	0.264723		161	0.008905	0	0.090758	0.2351		161	0.006753	0	0.096251	-0.476499		161	0.0121	0.007576	0.275934	0.284822		161	0.00239
162	0.004291	0	0.18324	0.191903		162	0.009299	0.007405	0.085696	0.208301		162	0.018204	0.009313	0.374424	0.378455		162	0.057722	0.028262	1.02342	1.53614		162	0.024955	0.015483	0.467059	0.853088		162	0.025231	0.018284	0.467234	0.849723		162	0.054297	0.024805	1.02535	1.3466		162	0.047891	0.024439	0.890412	1.5345		162	0.001466
163	0.015044	0	0.102333	0.471894		163	0.00726	0.007206	0.080707	0.186797		163	0.02963	0.017608	0.516648	0.946642		163	0.065038	0.030843	1.13801	1.75284		163	0.019627	0.012288	0.377657	0.773714		163	0.019868	0.015998	0.381797	0.780173		163	0.054814	0.027337	1.00661	1.52491		163	0.022698	0.013698	0.435985	0.579196		163	0.00414
164	0	0	-0.133711	-0.142861		164	0.007663	0.006195	0.126471	0.137038		164	0.015863	0.010145	0.245875	0.417275		164	0.027711	0.009994	0.492972	0.512488		164	0.004121	0.003674	0.046131	0.189955		164	0.004052	0.007964	0.043	0.197912		164	0.014166	0.010055	0.257129	0.445758		164	0.025726	0.014413	0.456279	0.635365		164	0.000722
165	0.00623	0.006164	0.139462	0.121695		165	0.013094	0.00899	0.219282	0.297966		165	0.011608	0.005785	0.205574	0.170824		165	0.030356	0.017051	0.519225	1.04608		165	0.002403	0.004039	0.016886	0.203341		165	0.003421	0.008184	0.020272	0.207555		165	0.007245	0.006924	0.075406	0.230813		165	0.009043	0.008226	0.214129	0.4498		165	0.002733
166	0.015809	0	0.349943	-0.066492		166	0.007894	0.007005	0.118923	0.208591		166	0.017913	0.009221	0.299559	0.442536		166	0.041088	0.016731	0.747072	0.914763		166	0.006737	0.002255	0.074901	0.169622		166	0.006998	0.00804	0.072665	0.160097		166	0.033162	0.018362	0.56146	0.933485		166	0.001788	0.006217	-0.012988	0.119114		166	0.00494
167	0	0	-0.151599	0.669085		167	0.020124	0.008721	0.347469	0.441915		167	0.005642	0.004599	0.079366	0.105683		167	0.047395	0.022144	0.862674	1.31866		167	0.000197	0.003266	-0.02556	0.158971		167	0.000339	0.007736	-0.026888	0.159878		167	0.018045	0.00964	0.293485	0.323313		167	0.012488	0.008518	0.262331	0.370049		167	0
168	0.006069	0	0.071528	-0.702164		168	0.022608	0.00944	0.385408	0.363488		168	0.006366	0.004539	0.097211	0.077447		168	0.021346	0.008253	0.356148	0.381871		168	0.006124	0.003406	0.080368	0.178154		168	0.00621	0.008078	0.082569	0.173786		168	0.007301	0.007292	0.13121	0.150683		168	0.009426	0.00935	0.166605	0.328662		168	0.003001
169	0.003737	0	0.107926	-0.431527		169	0.027493	0.017657	0.484621	0.806293		169	0.012488	0.006252	0.235857	0.238046		169	0.046415	0.019036	0.848301	1.07198		169	0.001153	0.002774	-0.014682	0.105851		169	0.001274	0.007464	-0.016207	0.115321		169	0.031118	0.0158	0.595786	0.754544		169	0.015817	0.01228	0.280725	0.476822		169	0
170	0.011049	0	0.044233	-0.017422		170	0.005112	0.006615	0.103957	0.157954		170	0.003803	0.004019	0.043237	0.023822		170	0.024958	0.009484	0.410158	0.486934		170	0	0.003658	-0.02244	0.152352		170	0.000993	0.008069	-0.02294	0.150561		170	0.025358	0.013091	0.468995	0.631094		170	0.014827	0.010319	0.262805	0.402338		170	0.000837
171	0.008537	0	-0.015652	0.415978		171	0.007418	0.005487	0.142728	0.173592		171	0.002199	0.004297	0.044905	0.046778		171	0.058134	0.028954	1.0455	1.45131		171	0.007468	0.003213	0.089841	0.179031		171	0.00775	0.008276	0.089878	0.194017		171	0.029612	0.016392	0.533478	0.826372		171	0.009369	0.007286	0.187912	0.214159		171	0.00073
172	0	0	-0.037643	-0.455697		172	0.005437	0.00541	0.135933	0.082793		172	0.003002	0.003846	0.045929	0.002562		172	0.051213	0.021629	0.869942	0.941524		172	0.000571	0.002522	-0.05722	0.105708		172	0.000755	0.007385	-0.05355	0.1154		172	0.030571	0.016579	0.605789	0.662281		172	0.008106	0.006999	0.175901	0.152934		172	0.001694
173	0	0.016203	0.217774	0.261563		173	0.025562	0.014973	0.438007	0.760882		173	0.001856	0.004806	-0.013215	0.054595		173	0.009311	0.004942	0.135423	0.115153		173	0.003079	0.00415	0.034327	0.159055		173	0.003184	0.008452	0.03602	0.150572		173	0.022214	0.010765	0.387307	0.389607		173	0.015367	0.014778	0.300004	0.521438		173	0
174	0.007588	0.003248	0.032246	-0.027469		174	0.015052	0.006509	0.283965	0.238025		174	0.007628	0.002803	0.135564	0.062425		174	0.0071	0.003424	0.160356	0.05042		174	0	0.002568	0.007756	0.141051		174	0	0.007356	0.006691	0.14838		174	0.002919	0.00597	0.058582	0.105569		174	0.016385	0.00981	0.287339	0.342091		174	0
175	0.011386	0	0.239502	-0.899371		175	0.003369	0.00391	0.024831	0.067813		175	0.007472	0.004506	0.131385	0.092346		175	0.004072	0.004127	0.009316	0.096251		175	0.006641	0.004793	0.102459	0.303622		175	0.006887	0.00951	0.107086	0.300946		175	0.008241	0	0.13599	-0.7069		175	0.034943	0.015696	0.65018	0.900174		175	0.003687
176	0.069591	0.004119	0.352724	-5.02522		176	0.063521	0.028514	1.05423	1.30807		176	0.006748	0.008836	0.078334	0.130311		176	0.05662	0.0317	0.949023	1.6445		176	0.02666	0.009258	0.565158	0.478763		176	0.026925	0.011383	0.570479	0.42136		176	0.019068	0.006382	0.335274	0.306396		176	0.027203	0.009688	0.491608	0.664992		176	0
177	0.057272	0	0.72848	1.16791		177	0.042216	0.023746	0.706318	1.25249		177	0.013013	0.008784	0.150551	0.183239		177	0.061673	0.028477	1.10823	1.47341		177	0.047947	0.023487	0.848496	1.3906		177	0.048629	0.026341	0.850624	1.37386		177	0.01548	0.007491	0.254955	0.089211		177	0.023646	0.013839	0.482421	0.658428		177	0
178	0.056283	0.094567	0.89086	2.1262		178	0.043049	0.020249	0.798152	1.06071		178	0.014358	0.006787	0.290453	0.303876		178	0.059007	0.030557	1.05634	1.62085		178	0.04532	0.01786	0.823795	1.11533		178	0.045193	0.0205	0.813002	1.10246		178	0.016031	0.007659	0.239875	0.201692		178	0.021453	0.013312	0.472379	0.694589		178	0.005299
179	0.073166	0.013074	1.36073	1.9487		179	0.053319	0.029921	0.866706	1.32944		179	0	0.00647	0.029647	0.102878		179	0.057634	0.030286	1.04729	1.69264		179	0.059481	0.021906	0.924224	1.15611		179	0.05986	0.025187	0.912398	1.11314		179	0.027724	0.020054	0.421552	0.951583		179	0.030584	0.014365	0.613644	0.838111		179	0.002345
180	0.056728	0.053532	1.20832	2.3323		180	0.047002	0.02464	0.826667	1.14091		180	0.01264	0.008681	0.194848	0.508951		180	0.051547	0.021124	0.937326	1.18091		180	0.032471	0.016423	0.561447	0.822011		180	0.032774	0.018931	0.550652	0.804001		180	0.001799	0	-0.025159	-0.803904		180	0.024661	0.014561	0.529279	0.788809		180	0.001874
181	0.011222	0.018247	-0.059512	0.005699		181	0.034245	0.015991	0.577987	0.932049		181	0.019719	0.004696	0.359353	0.206483		181	0.039012	0.017104	0.65287	0.832485		181	0.005198	0	-0.018943	-0.834203		181	0.005513	0	-0.015097	-0.864297		181	0.004034	0	0.003253	-1.00551		181	0.028622	0.010431	0.568359	0.743657		181	0
182	0.020003	0.022238	0.420526	0.917726		182	0.051818	0.026771	0.981286	1.45188		182	0.007184	0.004733	0.142986	0.144699		182	0.053321	0.026773	0.933447	1.47948		182	0.00293	0	-0.040811	-0.693535		182	0.003022	0	-0.039845	-0.719882		182	0.008513	0.017839	0.058274	0.104033		182	0.018297	0.00843	0.326571	0.484906		182	0
183	0.021879	0.035501	0.33065	1.83252		183	0.026912	0.016129	0.490973	0.895862		183	0.014221	0.010339	0.214814	0.429385		183	0.059185	0.028133	1.04181	1.59345		183	0.00885	0	0.114455	-0.123144		183	0.008915	0	0.119622	-0.14267		183	0.010986	0.018343	0.120733	0.07227		183	0.019327	0.008908	0.369897	0.461455		183	0.001204
184	0	0.007743	0.268537	0.626574		184	0.005195	0.007798	0.062049	0.198535		184	0.005184	0.00484	0.086961	0.07598		184	0.037237	0.017329	0.606706	0.920119		184	0.043404	0.01908	0.832283	1.31562		184	0.044049	0.022777	0.827267	1.31946		184	0.053883	0.026454	0.999797	1.34287		184	0.031973	0.016227	0.632505	0.853738		184	0.001601
185	0	0	0.304641	0.380468		185	0.021399	0.010223	0.377422	0.541826		185	0.012621	0.006445	0.227561	0.205021		185	0.059557	0.028597	1.061	1.61712		185	0.020573	0.011653	0.367419	0.732793		185	0.020514	0.015664	0.36027	0.748286		185	0.030376	0.016825	0.511962	0.859571		185	0.035824	0.019973	0.675281	1.209		185	0.001437
186	0	0	0.288143	-0.25864		186	0.022507	0.008445	0.401629	0.42571		186	0.01426	0.008231	0.25932	0.302666		186	0.060748	0.026964	1.09974	1.55466		186	0.027963	0.010868	0.516053	0.734756		186	0.027964	0.014394	0.508073	0.747989		186	0.012497	0.008664	0.224018	0.341966		186	0.018673	0.013972	0.319315	0.76352		186	0.002265
187	0.013538	0.010428	0.321402	0.744128		187	0.021228	0.012651	0.383851	0.673572		187	0.008109	0.006071	0.148048	0.144109		187	0.040356	0.020251	0.723756	1.19737		187	0.014735	0.006991	0.251696	0.416203		187	0.014911	0.011301	0.258588	0.419225		187	0.015509	0.007698	0.265504	0.272725		187	0.060736	0.030962	1.14961	1.75346		187	0.001343
188	0.012215	0	0.121095	0.216359		188	0.009225	0.006957	0.155422	0.189592		188	0.00557	0.005593	0.090044	0.152066		188	0.042163	0.0202	0.763855	1.09293		188	0.008209	0.003693	0.112031	0.241351		188	0.00874	0.009758	0.120377	0.241906		188	0.013051	0.00848	0.23457	0.348474		188	0.037151	0.020854	0.694758	1.18605		188	0.001872
189	0	0	-0.101278	-0.483088		189	0.027569	0.014929	0.444317	0.684463		189	0.005851	0.005671	0.088948	0.172202		189	0.04921	0.023842	0.905413	1.32198		189	0.011234	0.005058	0.224668	0.339125		189	0.011476	0.01036	0.229489	0.347693		189	0.03	0.014981	0.522705	0.764891		189	0.012257	0.0081	0.183857	0.32688		189	0.001612
190	0.013878	0	0.331713	-0.578434		190	0.016277	0.010172	0.254112	0.510363		190	0.006613	0.005657	0.121799	0.111641		190	0.043721	0.020291	0.830299	1.10441		190	0.002969	0.002937	0.026494	0.185832		190	0.003385	0.008741	0.035575	0.20496		190	0.008633	0.007879	0.176703	0.203799		190	0.009769	0.006934	0.153967	0.188692		190	0.001032
191	0.009837	0	0.226329	-0.449813		191	0.003907	0.006879	0.056688	0.189199		191	0.00328	0.00555	0.057183	0.126339		191	0.034089	0.016585	0.64462	0.834451		191	0.006782	0.003564	0.087617	0.199086		191	0.006836	0.008915	0.085138	0.194055		191	0.00243	0.006712	0.046822	0.120035		191	0.010157	0.007339	0.152468	0.272291		191	0.000754
192	0.00307	0	0.316734	-0.227829		192	0.001721	0.006736	0.06342	0.142976		192	0.001438	0.004082	0.026732	0.070021		192	0.015732	0.006163	0.255779	0.223288		192	0	0.002749	-0.057195	0.121178		192	0	0.006843	-0.067754	0.11186		192	0.009854	0.005067	0.160088	0.158784		192	0.002831	0.007182	0.088828	0.129321		192	0.00154
193	0	0.003169	0.145799	-0.123771		193	0.006599	0.007149	0.104166	0.161573		193	0.002797	0.003938	0.053931	0.06075		193	0.041648	0.022656	0.813486	1.12957		193	0.00306	0.003383	0.018815	0.137535		193	0.003418	0.008029	0.025869	0.149714		193	0.032421	0.00942	0.471195	-0.252159		193	0.00626	0.006972	0.068376	0.197741		193	0.001778
194	0.021053	0.014872	0.282756	0.283169		194	0.004805	0.006563	0.06922	0.130078		194	0.001875	0.00422	-0.023606	0.043166		194	0.037465	0.019052	0.637816	0.866367		194	0.027284	0.012204	0.462965	0.84408		194	0.027776	0.015238	0.465415	0.830489		194	0.008456	0.00561	0.172749	-0.204261		194	0.010166	0.007784	0.175751	0.296835		194	0
195	0.014405	0.011997	0.205665	0.166885		195	0.012279	0.008309	0.232281	0.27618		195	0.006767	0.005001	0.092558	0.091862		195	0.023844	0.016957	0.392092	0.550881		195	0.023873	0.010333	0.389665	0.712363		195	0.024155	0.013846	0.385293	0.719505		195	0.010043	0.006061	0.157574	0.206553		195	0.015688	0.011062	0.31105	0.41531		195	0.00429
196	0	0	-0.094924	0.254743		196	0.00891	0.007245	0.121491	0.211849		196	0.005771	0.004055	0.091828	0.030413		196	0.007669	0.00473	0.135212	0.077816		196	0.004143	0.002818	0.047251	0.163717		196	0.004113	0.00794	0.039172	0.168772		196	0.007134	0.00491	0.097357	0.142632		196	0.007134	0.007869	0.096019	0.210978		196	0.002812
197	0	0	-0.415178	-0.132943		197	0.012428	0.007687	0.23304	0.235796		197	0.005692	0.004566	0.107039	0.058911		197	0.007735	0.005358	0.128573	0.120428		197	0.008204	0.003797	0.100007	0.197858		197	0.008033	0.008219	0.09607	0.209551		197	0.011643	0.008979	0.19421	0.251802		197	0.010012	0.010151	0.174683	0.377563		197	0
198	0.072055	0.150794	1.0653	2.90113		198	0.008696	0.007017	0.237068	0.378395		198	0	0.010395	0.123779	0.260219		198	0.041999	0.026557	0.812701	1.26197		198	0.029618	0.015735	0.478257	0.937669		198	0.03147	0.018828	0.472953	0.924542		198	0.017483	0.009902	0.158536	0.467626		198	0.018294	0.011445	0.248997	0.281893		198	0
199	0.070444	0.145635	0.454877	2.70952		199	0.049646	0.031919	0.884749	1.49553		199	0.012039	0	0.324871	0.345763		199	0.044266	0.027729	0.750336	1.37036		199	0.040544	0.024449	0.725156	1.50293		199	0.040356	0.027104	0.70857	1.50136		199	0.016771	0.009813	0.274971	0.228524		199	0.01889	0	0.276955	-0.209472		199	0
200	0.067917	0.3516	1.22123	8.51001		200	0.024061	0.008772	0.523857	0.560109		200	0.017965	0.012238	0.371653	0.523269		200	0.051173	0.027542	0.80067	1.42032		200	0.032451	0.015511	0.493684	1.16064		200	0.032479	0.018145	0.473518	1.16123		200	0.035565	0.005523	0.629444	-0.854566		200	0.004755	0.009489	0.266115	0.062441		200	0
201	0.103982	0.069324	1.26515	3.86548		201	0.041953	0.02177	0.792466	0.979672		201	0.011062	0.003916	0.274835	0.091417		201	0.052898	0.027425	0.908135	1.40222		201	0.059639	0.029308	1.06436	1.85703		201	0.060313	0.032856	1.05406	1.88843		201	0.002302	0	0.020011	-0.739673		201	0.016544	0.009339	0.252537	0.465552		201	0.004025
202	0.053812	0.054997	1.05208	1.24797		202	0.016153	0.010948	0.311131	0.473911		202	0.021088	0.009059	0.379034	0.305581		202	0.05148	0.023852	0.943609	1.28553		202	0.060537	0.024108	1.06048	1.46736		202	0.061126	0.027678	1.06113	1.43375		202	0.004348	0	0.028454	-0.617184		202	0.016753	0.009728	0.378933	0.547483		202	0.000542
203	0.046026	0.024095	0.709017	1.78706		203	0.030647	0.014794	0.553738	0.712607		203	0.012641	0.004659	0.213411	0.157773		203	0.044879	0.027269	0.794823	1.44753		203	0.035631	0.018548	0.618641	0.876387		203	0.036082	0.02095	0.608469	0.847879		203	0.005584	0.022811	0.082692	-0.059789		203	0.01556	0.009965	0.28318	0.481112		203	0.000593
204	0.026959	0.019867	0.083214	0.404077		204	0.028325	0.013773	0.57915	0.549188		204	0.009296	0.005073	0.102314	0.212331		204	0.048268	0.027613	0.855687	1.38296		204	0.010537	0	0.139182	-0.722622		204	0.010759	0	0.138358	-0.765849		204	0	0	-0.099893	-0.884616		204	0.011995	0.00804	0.242367	0.313577		204	0.002685
205	0.032955	0.014945	0.770866	1.60006		205	0.005245	0.006786	0.089907	0.151183		205	0.013082	0.00988	0.243045	0.388258		205	0.041823	0.01908	0.740097	1.05259		205	0.011984	0.006716	0.221557	0.342382		205	0.011912	0.011699	0.221973	0.355058		205	0.01441	0.017014	0.166865	0.464781		205	0.020384	0.009785	0.41959	0.544764		205	0
206	0.027148	0.017743	0.262508	1.72057		206	0.018711	0.008639	0.316284	0.423266		206	0.009264	0.005867	0.164087	0.249379		206	0.042787	0.020798	0.722419	1.18749		206	0.009914	0.004326	0.145659	0.296295		206	0.010026	0.009706	0.137361	0.288713		206	0.061188	0.031712	1.11168	1.69438		206	0.026429	0.011122	0.505538	0.774949		206	0
207	0.014888	0	0.174732	0.205778		207	0.013547	0.011018	0.184453	0.386951		207	0.007219	0.005731	0.133647	0.207233		207	0.045082	0.023198	0.880219	1.32551		207	0.032559	0.018548	0.568371	1.13957		207	0.032786	0.019632	0.561328	1.13195		207	0.043413	0.020822	0.794324	1.06153		207	0.013379	0.008051	0.231219	0.442111		207	0.003143
208	0.008194	0	0.230244	-0.493666		208	0.025616	0.012876	0.420774	0.779046		208	0.011566	0.008139	0.197848	0.282005		208	0.060613	0.029797	1.07679	1.66394		208	0.012213	0.006412	0.207131	0.372646		208	0.01249	0.011146	0.203073	0.366631		208	0.023546	0.01381	0.415937	0.764592		208	0.021736	0.015929	0.437793	0.847116		208	0
209	0	0	-0.211513	-0.015373		209	0.011133	0.009653	0.198696	0.290744		209	0.013731	0.009438	0.230915	0.408571		209	0.054417	0.027867	0.993355	1.51749		209	0.020384	0.010587	0.291476	0.623751		209	0.020592	0.014761	0.285218	0.635204		209	0.024728	0.012926	0.415452	0.634866		209	0.035547	0.018502	0.629057	0.95871		209	0.00233
210	0.015333	0	-0.142432	-0.128004		210	0.009986	0.008134	0.229436	0.215739		210	0.006177	0.004964	0.092584	0.159093		210	0.042237	0.019777	0.72551	1.16925		210	0.010768	0.006875	0.175728	0.391952		210	0.01092	0.011438	0.169681	0.399117		210	0.037771	0.017515	0.657656	0.949367		210	0.053483	0.029171	0.963379	1.71457		210	0
211	0.004018	0.002905	-0.173771	-0.086662		211	0.031039	0.018625	0.535583	1.0936		211	0.006266	0.006034	0.144823	0.16634		211	0.026536	0.014078	0.455153	0.72431		211	0.017824	0.00815	0.300254	0.492448		211	0.018332	0.013078	0.306823	0.492415		211	0.039256	0.019438	0.742359	1.18962		211	0.049546	0.027514	0.984264	1.75544		211	0.00395
212	0.017779	0	0.609183	0.661059		212	0.011716	0.008989	0.220149	0.307169		212	0.008104	0.006403	0.148816	0.14496		212	0.044561	0.021658	0.787698	1.13094		212	0.010345	0.006872	0.164332	0.426187		212	0.010506	0.011807	0.160709	0.431189		212	0.045234	0.019152	0.868009	1.07538		212	0.055889	0.030394	1.05439	1.80829		212	0
213	0.007405	0	0.024246	-0.112613		213	0.003458	0.007235	0.049758	0.160301		213	0.004432	0.004785	0.038251	0.072561		213	0.063397	0.030926	1.16286	1.68657		213	0.011022	0.00588	0.133447	0.413531		213	0.010915	0.011994	0.126666	0.420736		213	0.030002	0.017904	0.528996	1.02184		213	0.040746	0.025732	0.707772	1.44369		213	0.001338
214	0.0092	0	-0.063665	-0.529137		214	0	0.006775	-0.017689	0.091368		214	0.003835	0.004978	0.040797	0.072971		214	0.026248	0.012618	0.487181	0.655342		214	0.032867	0.012163	0.524622	0.865391		214	0.033198	0.015071	0.521229	0.852925		214	0.016005	0.006878	0.294406	0.260614		214	0.047415	0.025299	0.90577	1.55226		214	0
215	0.013874	0	0.07685	-0.265435		215	0.006869	0.010097	0.107864	0.312238		215	0.00376	0.004845	0.099114	0.065272		215	0.029479	0.013586	0.51092	0.715955		215	0.034956	0.01227	0.666439	0.770848		215	0.035397	0.015391	0.665584	0.769392		215	0.018956	0.00955	0.343283	0.47285		215	0.008904	0.010726	0.147415	0.340621		215	0.000442
216	0.01184	0.001711	0.201921	0.707052		216	0	0.006767	-0.012609	0.103933		216	0.003746	0.004548	0.025358	0.054106		216	0.009902	0	0.11279	-0.427089		216	0.035831	0.016458	0.632182	1.02193		216	0.035731	0.020173	0.623772	1.0177		216	0.025004	0	0.417812	-1.51841		216	0.018941	0.014621	0.348266	0.674045		216	0
217	0	0	-0.309079	-0.505844		217	0.005895	0.006988	0.107446	0.1338		217	0	0.003767	-0.038138	0.035165		217	0.008613	0	0.056821	-0.315562		217	0.032954	0.010907	0.570562	0.717944		217	0.032715	0.014442	0.564132	0.72629		217	0.017745	0.006758	0.261035	0.33554		217	0.002871	0.007411	0.082087	0.187543		217	0.003505
218	0.007861	0	-0.06761	0.010702		218	0.010042	0.010754	0.182347	-0.088414		218	0.005026	0.004781	0.145141	0.055146		218	0.022865	0.011135	0.376344	0.501582		218	0.032963	0.013151	0.57176	0.918218		218	0.033438	0.016591	0.567982	0.916218		218	0.0139	0.006629	0.289139	0.302099		218	0.013441	0.012432	0.221075	0.490023		218	0
219	0.004364	0.011088	-0.439845	0.123422		219	0.008868	0	0.095605	-0.263908		219	0.005299	0.005156	0.048677	0.118153		219	0.010444	0.005701	0.181249	0.14306		219	0.022291	0.007902	0.362605	0.597048		219	0.022525	0.011061	0.368653	0.586524		219	0.022962	0.012325	0.477172	0.631908		219	0.005466	0.009732	0.095761	0.306157		219	0.001652
[truncated: 114 more columns]

## Sheet: sFTIRM phosphate post-inspect
Spectrum	Peak_phosphate_height	Phosphate_area	ROI	Skeleton_ID	Sex
132	0.258437	18.5295	1	BG2	F
133	0.302419	22.6351	1	BG2	F
134	0.427022	29.6242	1	BG2	F
135	0.455073	32.8208	1	BG2	F
136	0.271528	20.5602	1	BG2	F
138	0.274406	20.3738	1	BG2	F
139	0.467933	31.7677	1	BG2	F
140	0.343882	24.3643	1	BG2	F
154	0.438649	31.9799	1	BG2	F
155	0.388678	28.1993	1	BG2	F
156	0.818322	52.0458	1	BG2	F
157	0.612881	41.745	1	BG2	F
158	0.321943	25.5988	1	BG2	F
161	0.290248	20.956	1	BG2	F
162	0.492868	32.5964	1	BG2	F
163	0.272504	20.3697	1	BG2	F
176	0.31439	22.3286	1	BG2	F
177	0.662231	45.4715	1	BG2	F
178	0.613097	42.1	1	BG2	F
179	0.703269	48.2942	1	BG2	F
180	0.412275	29.8632	1	BG2	F
183	0.320676	22.2853	1	BG2	F
184	0.706628	44.9821	1	BG2	F
185	0.31604	22.4696	1	BG2	F
186	0.377272	26.6913	1	BG2	F
194	0.349634	25.2189	1	BG2	F
195	0.336848	24.247	1	BG2	F
198	0.492198	34.0013	1	BG2	F
199	0.730211	47.6606	1	BG2	F
200	0.506434	35.5471	1	BG2	F
201	0.881358	57.1808	1	BG2	F
202	0.705805	48.0631	1	BG2	F
203	0.437945	32.4296	1	BG2	F
207	0.483303	32.6634	1	BG2	F
209	0.278174	20.2061	1	BG2	F
214	0.398008	30.3301	1	BG2	F
215	0.383607	29.6014	1	BG2	F
216	0.511639	36.386	1	BG2	F
217	0.389289	29.7977	1	BG2	F
218	0.453377	32.0455	1	BG2	F
219	0.311387	22.9929	1	BG2	F
132	0.258653	18.5036	2	BG2	F
133	0.302361	22.623	2	BG2	F
134	0.427039	29.605	2	BG2	F
135	0.455482	32.8196	2	BG2	F
136	0.271673	20.5416	2	BG2	F
138	0.274602	20.3816	2	BG2	F
139	0.46798	31.7568	2	BG2	F
140	0.344244	24.3614	2	BG2	F
154	0.439568	32.0216	2	BG2	F
155	0.389379	28.2171	2	BG2	F
156	0.818523	52.0193	2	BG2	F
157	0.613973	41.7528	2	BG2	F
158	0.322205	25.5971	2	BG2	F
161	0.290435	20.9619	2	BG2	F
162	0.493046	32.6213	2	BG2	F
163	0.272533	20.3602	2	BG2	F
176	0.314308	22.3057	2	BG2	F
177	0.662402	45.4559	2	BG2	F
178	0.613327	42.085	2	BG2	F
179	0.703417	48.283	2	BG2	F
180	0.412481	29.9002	2	BG2	F
183	0.320556	22.294	2	BG2	F
184	0.706315	44.9473	2	BG2	F
185	0.316213	22.4837	2	BG2	F
186	0.377506	26.6711	2	BG2	F
194	0.350022	25.2132	2	BG2	F
195	0.33698	24.2576	2	BG2	F
198	0.491434	34.0343	2	BG2	F
199	0.728171	47.6613	2	BG2	F
200	0.507408	35.5467	2	BG2	F
201	0.882154	57.1622	2	BG2	F
202	0.706941	48.061	2	BG2	F
203	0.437131	32.4466	2	BG2	F
207	0.483592	32.6668	2	BG2	F
209	0.278393	20.2241	2	BG2	F
214	0.398226	30.3283	2	BG2	F
215	0.383756	29.6015	2	BG2	F
216	0.511752	36.3902	2	BG2	F
217	0.389769	29.8008	2	BG2	F
218	0.453567	32.036	2	BG2	F
219	0.311347	22.9873	2	BG2	F
0	0.65167	43.5307	3	BG2	F
1	0.494537	33.599	3	BG2	F
2	0.465588	32.7075	3	BG2	F
3	0.700946	45.3489	3	BG2	F
4	0.757423	50.3535	3	BG2	F
5	0.395355	28.8881	3	BG2	F
7	0.572662	38.7365	3	BG2	F
8	0.280734	21.9381	3	BG2	F
12	0.29376	22.4996	3	BG2	F
16	0.235737	19.7178	3	BG2	F
17	0.31823	27.4086	3	BG2	F
18	0.624089	43.9101	3	BG2	F
19	0.65939	45.3709	3	BG2	F
20	0.200756	19.0282	3	BG2	F
22	0.59103	39.3472	3	BG2	F
24	0.659802	42.5436	3	BG2	F
29	0.243158	19.3768	3	BG2	F
30	0.306156	24.9407	3	BG2	F
31	0.232943	18.782	3	BG2	F
33	0.392624	29.2139	3	BG2	F
35	0.343811	26.8917	3	BG2	F
36	0.33798	24.3507	3	BG2	F
37	0.615708	41.7527	3	BG2	F
38	0.601527	44.1819	3	BG2	F
39	0.313216	25.0416	3	BG2	F
40	0.648453	44.5815	3	BG2	F
41	0.389134	29.5084	3	BG2	F
42	0.415984	33.2827	3	BG2	F
43	0.491474	38.2212	3	BG2	F
50	0.241531	19.8946	3	BG2	F
51	0.518214	36.2675	3	BG2	F
52	0.231311	19.5624	3	BG2	F
55	0.243354	19.5231	3	BG2	F
57	0.482385	36.8213	3	BG2	F
58	0.478625	34.5445	3	BG2	F
59	0.539758	37.677	3	BG2	F
60	0.526394	37.832	3	BG2	F
61	0.50462	37.4039	3	BG2	F
62	0.572075	40.1331	3	BG2	F
63	0.634443	44.8805	3	BG2	F
64	0.326969	25.2051	3	BG2	F
65	0.379936	29.1661	3	BG2	F
71	0.34534	24.674	3	BG2	F
76	0.233173	17.6052	3	BG2	F
81	0.22811	19.2052	3	BG2	F
82	0.394731	28.6797	3	BG2	F
83	0.574601	39.5399	3	BG2	F
84	0.512115	37.2204	3	BG2	F
85	0.363885	26.7066	3	BG2	F
86	0.363174	27.6709	3	BG2	F
87	0.574853	40.568	3	BG2	F
88	0.200871	15.8838	3	BG2	F
94	0.391765	29.2259	3	BG2	F
95	0.216426	17.0015	3	BG2	F
96	0.340703	25.5357	3	BG2	F
97	0.443775	33.1863	3	BG2	F
98	0.278459	20.2926	3	BG2	F
99	0.344485	24.6091	3	BG2	F
100	0.229493	17.5476	3	BG2	F
103	0.270388	21.2886	3	BG2	F
104	0.439879	31.7113	3	BG2	F
106	0.589345	41.3265	3	BG2	F
107	0.327557	25.137	3	BG2	F
108	0.219678	18.4451	3	BG2	F
109	0.719863	49.8734	3	BG2	F
115	0.250357	21.4552	3	BG2	F
116	0.407886	30.2623	3	BG2	F
117	0.475465	33.8765	3	BG2	F
118	0.634291	41.8763	3	BG2	F
119	0.356049	26.0139	3	BG2	F
121	0.235406	18.0777	3	BG2	F
124	0.391826	28.4252	3	BG2	F
126	0.504483	36.3653	3	BG2	F
127	0.435654	31.2147	3	BG2	F
128	0.737211	48.1074	3	BG2	F
129	0.48236	34.6539	3	BG2	F
130	0.443395	32.3507	3	BG2	F
131	0.419105	31.5712	3	BG2	F
136	0.27787	22.3702	3	BG2	F
139	0.468483	32.1834	3	BG2	F
140	0.481371	35.1922	3	BG2	F
141	0.503307	36.9305	3	BG2	F
142	0.425871	32.6298	3	BG2	F
143	0.411695	29.7327	3	BG2	F
145	0.481629	33.3392	3	BG2	F
146	0.578165	38.8824	3	BG2	F
147	0.269605	19.2203	3	BG2	F
148	0.299652	22.5833	3	BG2	F
149	0.459162	32.2361	3	BG2	F
150	0.428297	30.7836	3	BG2	F
153	0.287407	21.3013	3	BG2	F
157	0.388618	30.0644	3	BG2	F
158	0.226942	17.1277	3	BG2	F
161	0.225539	16.3157	3	BG2	F
162	0.711572	47.8163	3	BG2	F
163	0.806227	51.8629	3	BG2	F
164	0.221482	16.3178	3	BG2	F
166	0.474735	33.1967	3	BG2	F
167	0.227483	17.5468	3	BG2	F
169	0.462131	32.1692	3	BG2	F
170	0.355273	25.1681	3	BG2	F
171	0.461761	33.0842	3	BG2	F
172	0.464053	32.6085	3	BG2	F
173	0.29519	23.182	3	BG2	F
175	0.224446	17.419	3	BG2	F
179	0.416748	29.4155	3	BG2	F
183	0.296979	21.5924	3	BG2	F
184	0.72958	49.6609	3	BG2	F
185	0.442431	31.2729	3	BG2	F
189	0.425723	30.1933	3	BG2	F
193	0.281672	22.7034	3	BG2	F
205	0.289747	21.2423	3	BG2	F
206	0.879119	58.6164	3	BG2	F
207	0.543632	39.8206	3	BG2	F
208	0.280425	22.9935	3	BG2	F
209	0.328873	24.8658	3	BG2	F
210	0.488269	35.417	3	BG2	F
211	0.505071	35.0382	3	BG2	F
212	0.601274	40.5678	3	BG2	F
213	0.400851	29.124	3	BG2	F
216	0.220541	19.3499	3	BG2	F
219	0.38505	27.9946	3	BG2	F
0	0.450344	33.2599	4	BG2	F
1	0.333963	26.3918	4	BG2	F
2	0.634555	43.2384	4	BG2	F
3	0.731403	50.5665	4	BG2	F
4	0.526276	37.7048	4	BG2	F
6	0.581698	40.6456	4	BG2	F
7	0.484006	35.0089	4	BG2	F
8	0.311161	25.673	4	BG2	F
11	0.477766	34.0705	4	BG2	F
12	0.264155	21.6058	4	BG2	F
14	0.463166	36.3155	4	BG2	F
15	0.794464	55.5146	4	BG2	F
16	0.650387	44.7581	4	BG2	F
17	0.332213	27.8956	4	BG2	F
18	0.61178	44.0507	4	BG2	F
19	0.449186	33.8953	4	BG2	F
20	0.261627	22.9961	4	BG2	F
21	1.0038	59.5994	4	BG2	F
23	0.367249	27.3398	4	BG2	F
24	0.446226	33.0039	4	BG2	F
25	0.365252	27.8173	4	BG2	F
26	0.205438	16.359	4	BG2	F
27	0.567336	39.3923	4	BG2	F
28	0.664018	44.0583	4	BG2	F
29	0.430612	32.8861	4	BG2	F
31	0.246676	20.3122	4	BG2	F
32	0.317283	23.3612	4	BG2	F
33	0.48669	36.1559	4	BG2	F
34	0.483696	34.683	4	BG2	F
37	0.752251	53.9137	4	BG2	F
38	0.70625	50.1337	4	BG2	F
40	0.384248	29.1686	4	BG2	F
41	0.360372	27.3897	4	BG2	F
42	0.552473	39.0606	4	BG2	F
43	0.578473	42.8881	4	BG2	F
44	0.351258	25.0596	4	BG2	F
45	0.279934	22.942	4	BG2	F
48	0.201287	15.6296	4	BG2	F
49	0.238671	17.3842	4	BG2	F
50	0.224605	18.5027	4	BG2	F
51	0.404973	29.8411	4	BG2	F
52	0.298667	23.1164	4	BG2	F
53	0.266022	19.9965	4	BG2	F
55	0.235006	17.9228	4	BG2	F
56	0.466491	33.929	4	BG2	F
57	0.204182	16.4231	4	BG2	F
59	0.239805	18.435	4	BG2	F
60	0.378154	28.3211	4	BG2	F
61	0.37554	30.8967	4	BG2	F
62	0.686989	48.6442	4	BG2	F
63	0.258715	24.0234	4	BG2	F
64	0.464167	33.489	4	BG2	F
65	0.211957	19.7155	4	BG2	F
66	0.430931	32.3158	4	BG2	F
67	0.258759	18.818	4	BG2	F
68	0.430636	31.0824	4	BG2	F
69	0.56757	38.8125	4	BG2	F
70	0.625927	41.4832	4	BG2	F
72	0.683838	44.2371	4	BG2	F
74	0.430596	30.0637	4	BG2	F
76	0.303646	24.2796	4	BG2	F
77	0.485209	35.0573	4	BG2	F
78	0.468702	34.9987	4	BG2	F
79	0.335087	25.1046	4	BG2	F
80	0.393081	28.4319	4	BG2	F
81	0.378366	26.229	4	BG2	F
82	0.586009	40.717	4	BG2	F
84	0.569439	39.0654	4	BG2	F
85	0.602202	42.8885	4	BG2	F
86	0.220992	16.597	4	BG2	F
87	0.673665	46.3781	4	BG2	F
88	0.845446	56.2444	4	BG2	F
89	0.577447	40.659	4	BG2	F
90	0.848486	55.2204	4	BG2	F
91	0.607814	42.2893	4	BG2	F
92	0.615843	43.7415	4	BG2	F
93	0.552065	39.2798	4	BG2	F
94	0.229067	18.8764	4	BG2	F
95	0.285911	22.0023	4	BG2	F
96	0.405812	28.7089	4	BG2	F
97	0.481644	35.7416	4	BG2	F
98	0.657255	44.4531	4	BG2	F
99	0.489071	34.9227	4	BG2	F
100	0.228122	18.1141	4	BG2	F
101	0.20437	16.6847	4	BG2	F
102	0.270278	20.3486	4	BG2	F
103	0.456143	31.5811	4	BG2	F
104	0.2487	20.6715	4	BG2	F
105	0.364074	28.2585	4	BG2	F
107	0.594515	42.4731	4	BG2	F
110	0.475172	33.2636	4	BG2	F
111	0.828721	54.0733	4	BG2	F
112	0.655225	44.4119	4	BG2	F
113	0.664889	44.2113	4	BG2	F
114	0.619658	43.6769	4	BG2	F
115	0.690391	47.9565	4	BG2	F
116	0.263707	19.8949	4	BG2	F
117	0.297061	21.5022	4	BG2	F
118	0.812104	53.5752	4	BG2	F
120	0.228183	19.5289	4	BG2	F
123	0.422023	32.8361	4	BG2	F
124	0.545713	40.1189	4	BG2	F
125	0.291382	22.9816	4	BG2	F
127	0.57307	40.0255	4	BG2	F
128	0.479966	35.2553	4	BG2	F
129	0.322422	25.0869	4	BG2	F
130	0.388343	28.8217	4	BG2	F
131	0.457105	30.8599	4	BG2	F
132	0.405993	30.1066	4	BG2	F
133	0.421584	29.8457	4	BG2	F
134	0.59062	42.2306	4	BG2	F
135	0.674086	45.8804	4	BG2	F
136	0.584173	40.3215	4	BG2	F
138	0.457774	31.8929	4	BG2	F
139	0.388674	28.549	4	BG2	F
140	0.340921	24.6228	4	BG2	F
141	0.748304	50.6695	4	BG2	F
145	0.208586	17.9449	4	BG2	F
146	0.200563	16.5467	4	BG2	F
152	0.4011	29.8972	4	BG2	F
153	0.345722	26.0786	4	BG2	F
154	0.262349	20.0809	4	BG2	F
155	0.510891	37.3224	4	BG2	F
156	0.395662	29.5522	4	BG2	F
157	0.681894	46.5205	4	BG2	F
158	0.536209	37.4145	4	BG2	F
159	0.53821	37.7625	4	BG2	F
160	0.401276	30.195	4	BG2	F
162	0.674653	46.1734	4	BG2	F
163	0.282802	21.6686	4	BG2	F
164	0.321439	24.5363	4	BG2	F
175	0.421297	31.9968	4	BG2	F
176	0.27231	20.3872	4	BG2	F
178	0.280285	22.9914	4	BG2	F
179	0.34086	26.4641	4	BG2	F
180	0.330692	26.826	4	BG2	F
181	0.324557	26.5248	4	BG2	F
184	0.380971	30.938	4	BG2	F
185	0.536839	39.108	4	BG2	F
186	0.340148	25.9829	4	BG2	F
187	0.920613	59.7896	4	BG2	F
188	0.588489	40.3365	4	BG2	F
205	0.217885	20.4215	4	BG2	F
206	0.29615	23.4352	4	BG2	F
208	0.263726	21.6115	4	BG2	F
209	0.518056	38.0227	4	BG2	F
210	0.834374	55.4669	4	BG2	F
211	0.778156	52.9043	4	BG2	F
212	0.833451	56.6361	4	BG2	F
213	0.64334	44.836	4	BG2	F
214	0.704083	48.0127	4	BG2	F
216	0.250625	19.1245	4	BG2	F
0	0.683125	44.6369	1	Sk14	M
1	0.483409	33.788	1	Sk14	M
3	0.557858	38.655	1	Sk14	M
4	0.426829	31.0704	1	Sk14	M
5	0.536957	35.7995	1	Sk14	M
6	0.478584	33.7989	1	Sk14	M
7	0.339578	25.3343	1	Sk14	M
8	0.358838	26.3921	1	Sk14	M
9	0.263821	20.8359	1	Sk14	M
10	0.256956	21.2201	1	Sk14	M
11	0.494303	36.1884	1	Sk14	M
12	0.297584	22.8655	1	Sk14	M
13	0.551687	38.2516	1	Sk14	M
14	0.696829	49.0378	1	Sk14	M
15	0.267527	19.9917	1	Sk14	M
16	0.471076	35.0956	1	Sk14	M
18	0.443601	31.9483	1	Sk14	M
19	0.509907	37.8434	1	Sk14	M
20	0.374233	27.4186	1	Sk14	M
21	1.01068	63.0602	1	Sk14	M
22	0.481699	33.8117	1	Sk14	M
23	0.657949	43.9323	1	Sk14	M
24	0.701429	48.0166	1	Sk14	M
25	0.750315	50.0036	1	Sk14	M
26	0.726508	46.5387	1	Sk14	M
27	0.62293	42.839	1	Sk14	M
28	0.381316	29.3952	1	Sk14	M
29	0.202033	15.8375	1	Sk14	M
30	0.407695	30.2536	1	Sk14	M
31	0.514457	36.0906	1	Sk14	M
32	0.659359	45.3559	1	Sk14	M
33	0.486486	35.5062	1	Sk14	M
34	0.43547	31.4761	1	Sk14	M
35	0.445806	33.9809	1	Sk14	M
36	0.33085	26.4286	1	Sk14	M
37	0.349359	28.7053	1	Sk14	M
38	0.339885	27.2525	1	Sk14	M
39	0.264707	21.8569	1	Sk14	M
40	0.428701	33.4608	1	Sk14	M
41	0.377597	28.2292	1	Sk14	M
42	0.258518	21.8411	1	Sk14	M
43	0.455038	34.6842	1	Sk14	M
44	0.644827	41.153	1	Sk14	M
45	0.479823	33.1709	1	Sk14	M
46	0.26184	20.2906	1	Sk14	M
47	0.418882	30.8214	1	Sk14	M
48	0.344849	25.6953	1	Sk14	M
50	0.43965	30.8318	1	Sk14	M
51	0.474361	34.7373	1	Sk14	M
52	0.53051	36.952	1	Sk14	M
53	0.524516	36.8985	1	Sk14	M
54	0.507156	35.8499	1	Sk14	M
55	0.69708	45.9488	1	Sk14	M
56	0.617455	43.2561	1	Sk14	M
57	0.41435	30.4957	1	Sk14	M
58	0.66844	47.1693	1	Sk14	M
59	0.737725	50.1753	1	Sk14	M
60	0.622557	42.7991	1	Sk14	M
61	0.314113	24.216	1	Sk14	M
62	0.262202	20.7157	1	Sk14	M
63	0.529982	38.1135	1	Sk14	M
64	0.519781	37.6141	1	Sk14	M
65	0.730609	51.0443	1	Sk14	M
66	0.688944	45.3965	1	Sk14	M
67	0.546925	37.317	1	Sk14	M
68	0.356741	24.7758	1	Sk14	M
69	0.532238	37.9337	1	Sk14	M
72	0.606792	41.1344	1	Sk14	M
73	0.726506	47.1057	1	Sk14	M
74	0.533819	36.7029	1	Sk14	M
75	0.520859	37.0641	1	Sk14	M
76	0.533306	36.8119	1	Sk14	M
77	0.394479	29.4801	1	Sk14	M
78	0.307357	24.9181	1	Sk14	M
79	0.513725	37.6828	1	Sk14	M
80	0.329834	24.9762	1	Sk14	M
81	0.348421	26.6669	1	Sk14	M
82	0.43429	32.1021	1	Sk14	M
83	0.460999	33.1869	1	Sk14	M
84	0.493008	33.6222	1	Sk14	M
85	0.546868	37.8718	1	Sk14	M
86	0.565725	39.7042	1	Sk14	M
87	0.51904	37.3631	1	Sk14	M
88	0.515599	35.285	1	Sk14	M
89	0.604274	39.5987	1	Sk14	M
90	0.495113	34.0731	1	Sk14	M
91	0.486622	33.5942	1	Sk14	M
92	0.340944	25.1873	1	Sk14	M
93	0.461259	32.6565	1	Sk14	M
94	0.535635	37.5417	1	Sk14	M
95	0.568811	39.0992	1	Sk14	M
96	0.567048	38.7436	1	Sk14	M
97	0.456756	32.4769	1	Sk14	M
98	0.214837	17.335	1	Sk14	M
99	0.587274	41.1669	1	Sk14	M
100	0.275667	21.7571	1	Sk14	M
101	0.464132	33.7692	1	Sk14	M
102	0.597897	40.8428	1	Sk14	M
103	0.398091	28.6773	1	Sk14	M
105	0.688124	47.0134	1	Sk14	M
106	0.479104	34.7641	1	Sk14	M
107	0.257384	22.6202	1	Sk14	M
109	0.2676	23.0155	1	Sk14	M
110	0.337607	23.594	1	Sk14	M
111	0.288179	20.7353	1	Sk14	M
112	0.517377	35.9194	1	Sk14	M
113	0.291684	20.8692	1	Sk14	M
115	0.247857	18.2161	1	Sk14	M
116	0.722198	47.7936	1	Sk14	M
117	0.49153	34.3959	1	Sk14	M
118	0.484186	33.9525	1	Sk14	M
119	0.496303	34.6762	1	Sk14	M
120	0.342052	25.0531	1	Sk14	M
121	0.561663	38.306	1	Sk14	M
122	0.710411	45.6738	1	Sk14	M
123	0.470885	34.7071	1	Sk14	M
124	0.483498	34.0299	1	Sk14	M
125	0.338869	25.4608	1	Sk14	M
126	0.314807	24.2872	1	Sk14	M
128	0.242142	18.7713	1	Sk14	M
129	0.622515	44.201	1	Sk14	M
130	0.623748	40.9295	1	Sk14	M
131	0.489207	36.1441	1	Sk14	M
132	0.734467	48.8909	1	Sk14	M
133	0.321477	23.2409	1	Sk14	M
134	0.216312	17.7223	1	Sk14	M
138	0.55756	37.3829	1	Sk14	M
139	0.399936	29.0251	1	Sk14	M
140	0.46537	33.3657	1	Sk14	M
141	0.445085	31.4675	1	Sk14	M
142	0.446316	31.9115	1	Sk14	M
143	0.564931	38.5571	1	Sk14	M
144	0.632111	43.1468	1	Sk14	M
145	0.319003	23.2686	1	Sk14	M
146	0.479522	33.9213	1	Sk14	M
148	0.338072	25.4842	1	Sk14	M
150	0.311727	23.5661	1	Sk14	M
151	0.560379	38.6052	1	Sk14	M
152	0.391563	29.3744	1	Sk14	M
153	0.32469	25.2969	1	Sk14	M
154	0.534679	36.8768	1	Sk14	M
155	0.701154	49.1087	1	Sk14	M
156	0.409604	30.3867	1	Sk14	M
157	0.690704	46.3446	1	Sk14	M
158	0.465432	32.9796	1	Sk14	M
159	0.367467	27.7206	1	Sk14	M
160	0.498187	33.531	1	Sk14	M
161	0.531624	36.6452	1	Sk14	M
162	0.229253	18.288	1	Sk14	M
163	0.451941	33.5138	1	Sk14	M
164	0.371088	26.9788	1	Sk14	M
165	0.453597	32.1913	1	Sk14	M
166	0.670561	45.0628	1	Sk14	M
167	0.491997	34.0702	1	Sk14	M
168	0.442308	31.6469	1	Sk14	M
169	0.390027	28.9505	1	Sk14	M
170	0.413204	30.6989	1	Sk14	M
175	0.52595	35.3899	1	Sk14	M
178	0.533192	37.9366	1	Sk14	M
179	0.719029	48.091	1	Sk14	M
180	0.492934	35.4437	1	Sk14	M
181	0.677577	46.9917	1	Sk14	M
182	0.499975	35.4118	1	Sk14	M
183	0.617765	41.5371	1	Sk14	M
184	0.677372	46.0295	1	Sk14	M
185	0.476841	33.6805	1	Sk14	M
186	0.48879	35.4826	1	Sk14	M
187	0.393397	29.2145	1	Sk14	M
188	0.257382	19.5797	1	Sk14	M
189	0.502998	35.2599	1	Sk14	M
190	0.313626	24.6075	1	Sk14	M
191	0.27336	21.8317	1	Sk14	M
192	0.405686	29.3214	1	Sk14	M
193	0.529487	37.8934	1	Sk14	M
194	0.547388	38.2144	1	Sk14	M
195	0.52811	38.7499	1	Sk14	M
196	0.253433	20.5814	1	Sk14	M
197	0.462673	36.8981	1	Sk14	M
198	0.465092	32.8336	1	Sk14	M
199	0.371778	25.4349	1	Sk14	M
200	0.392625	26.5945	1	Sk14	M
201	0.303324	23.6546	1	Sk14	M
202	0.657099	43.6147	1	Sk14	M
203	0.591879	43.2374	1	Sk14	M
204	0.674643	45.3316	1	Sk14	M
205	0.806464	54.6345	1	Sk14	M
206	0.652636	45.2856	1	Sk14	M
207	0.650234	44.3275	1	Sk14	M
208	0.654968	46.0057	1	Sk14	M
209	0.702823	47.9501	1	Sk14	M
210	0.382963	28.487	1	Sk14	M
211	0.555392	38.753	1	Sk14	M
212	0.536249	37.1265	1	Sk14	M
213	0.27474	22.052	1	Sk14	M
215	0.29987	23.5304	1	Sk14	M
216	0.33944	24.0094	1	Sk14	M
217	0.376331	28.0341	1	Sk14	M
218	0.245182	19.1821	1	Sk14	M
0	0.434037	31.1516	2	Sk14	M
1	0.463796	32.1255	2	Sk14	M
3	0.433104	30.7695	2	Sk14	M
4	0.375944	27.3784	2	Sk14	M
5	0.506108	35.0457	2	Sk14	M
6	0.58879	39.7076	2	Sk14	M
7	0.620781	41.7933	2	Sk14	M
8	0.343278	25.8489	2	Sk14	M
11	0.58606	39.6316	2	Sk14	M
13	0.317365	24.9161	2	Sk14	M
15	0.52605	39.8746	2	Sk14	M
16	0.797435	55.0074	2	Sk14	M
17	0.574113	42.3753	2	Sk14	M
18	0.78521	53.3546	2	Sk14	M
19	0.426834	32.1015	2	Sk14	M
20	0.322007	24.0945	2	Sk14	M
21	0.675034	50.6168	2	Sk14	M
22	0.498985	34.7494	2	Sk14	M
23	0.527423	36.5562	2	Sk14	M
24	0.551184	37.804	2	Sk14	M
25	0.67156	44.5468	2	Sk14	M
26	0.279704	21.5041	2	Sk14	M
27	0.541403	38.0492	2	Sk14	M
28	0.598462	40.4035	2	Sk14	M
31	0.298801	21.8383	2	Sk14	M
33	0.205743	16.1613	2	Sk14	M
35	0.321771	24.768	2	Sk14	M
37	0.235539	18.9837	2	Sk14	M
39	0.250603	19.4676	2	Sk14	M
40	0.212151	18.843	2	Sk14	M
42	0.5099	36.2086	2	Sk14	M
43	0.5635	37.5476	2	Sk14	M
44	0.585217	39.1693	2	Sk14	M
45	0.434418	29.8744	2	Sk14	M
46	0.45872	32.0922	2	Sk14	M
47	0.333499	24.2203	2	Sk14	M
49	0.217675	16.2255	2	Sk14	M
51	0.208296	16.1841	2	Sk14	M
52	0.223933	17.6965	2	Sk14	M
53	0.410865	29.713	2	Sk14	M
54	0.526695	35.63	2	Sk14	M
55	0.313206	23.1339	2	Sk14	M
56	0.475274	35.4936	2	Sk14	M
57	0.302085	21.7048	2	Sk14	M
58	0.286713	21.6605	2	Sk14	M
61	0.357568	27.2508	2	Sk14	M
62	0.339718	25.6741	2	Sk14	M
63	0.638741	43.0454	2	Sk14	M
64	0.605327	40.3703	2	Sk14	M
65	0.343762	26.7706	2	Sk14	M
66	0.347244	25.4255	2	Sk14	M
67	0.27525	20.1463	2	Sk14	M
68	0.345811	25.1022	2	Sk14	M
69	0.492018	34.7049	2	Sk14	M
70	0.567756	37.6686	2	Sk14	M
71	0.27209	19.888	2	Sk14	M
72	0.272448	20.3968	2	Sk14	M
73	0.295852	21.3465	2	Sk14	M
74	0.479765	33.7747	2	Sk14	M
75	0.655179	43.6442	2	Sk14	M
76	0.294962	21.0098	2	Sk14	M
77	0.551206	36.8252	2	Sk14	M
78	0.299184	21.9891	2	Sk14	M
84	0.375857	28.3583	2	Sk14	M
85	0.408367	28.8606	2	Sk14	M
86	0.462706	32.7433	2	Sk14	M
87	0.412695	29.6271	2	Sk14	M
88	0.546413	35.9901	2	Sk14	M
89	0.281895	21.7483	2	Sk14	M
92	0.601524	40.1406	2	Sk14	M
96	0.397519	28.0301	2	Sk14	M
97	0.633946	41.9033	2	Sk14	M
100	0.301797	22.9021	2	Sk14	M
101	0.500905	34.1329	2	Sk14	M
104	0.398375	27.9787	2	Sk14	M
105	0.528995	37.0276	2	Sk14	M
106	0.469236	33.2973	2	Sk14	M
107	0.816632	53.3293	2	Sk14	M
108	0.54974	38.5814	2	Sk14	M
109	0.695989	46.5452	2	Sk14	M
111	0.419268	29.7676	2	Sk14	M
117	0.25088	19.1162	2	Sk14	M
118	0.369609	25.9714	2	Sk14	M
119	0.399482	28.9118	2	Sk14	M
120	0.653184	44.2104	2	Sk14	M
121	0.376861	27.2054	2	Sk14	M
122	0.354939	26.8441	2	Sk14	M
124	0.723117	46.7638	2	Sk14	M
125	0.631386	41.6521	2	Sk14	M
126	0.605359	40.0993	2	Sk14	M
127	0.480082	34.244	2	Sk14	M
128	0.499928	34.9262	2	Sk14	M
129	0.572309	38.2244	2	Sk14	M
130	0.485475	33.2889	2	Sk14	M
131	0.442035	31.3728	2	Sk14	M
133	0.217015	17.2649	2	Sk14	M
134	0.336423	24.9757	2	Sk14	M
136	0.220503	16.6905	2	Sk14	M
137	0.492038	33.9986	2	Sk14	M
138	0.332327	23.8818	2	Sk14	M
139	0.400389	28.2716	2	Sk14	M
140	0.541609	36.3932	2	Sk14	M
141	0.535832	36.4638	2	Sk14	M
142	0.53729	37.4769	2	Sk14	M
143	0.534165	37.2238	2	Sk14	M
144	0.476702	33.7798	2	Sk14	M
145	0.516575	36.5496	2	Sk14	M
146	0.568214	38.4872	2	Sk14	M
147	0.62391	41.5448	2	Sk14	M
148	0.375217	27.0032	2	Sk14	M
149	0.363479	29.8548	2	Sk14	M
150	0.628802	42.329	2	Sk14	M
151	0.675459	44.2578	2	Sk14	M
152	0.65268	44.0175	2	Sk14	M
153	0.286949	21.9254	2	Sk14	M
154	0.373223	29.368	2	Sk14	M
155	0.23886	19.4137	2	Sk14	M
156	0.344263	25.5806	2	Sk14	M
157	0.591176	44.5742	2	Sk14	M
159	0.497389	36.485	2	Sk14	M
161	0.227743	17.6792	2	Sk14	M
162	0.227147	18.1581	2	Sk14	M
163	0.362112	26.9391	2	Sk14	M
164	0.717026	46.9461	2	Sk14	M
165	0.71142	48.1796	2	Sk14	M
166	0.404265	30.3207	2	Sk14	M
167	0.573817	40.3563	2	Sk14	M
168	0.858936	55.0493	2	Sk14	M
169	0.526256	36.0754	2	Sk14	M
172	0.387441	27.2744	2	Sk14	M
173	0.529408	35.8753	2	Sk14	M
174	0.446353	31.8029	2	Sk14	M
175	0.219883	18.4433	2	Sk14	M
176	0.417938	29.1083	2	Sk14	M
177	0.371052	26.1208	2	Sk14	M
178	0.538488	36.7438	2	Sk14	M
179	0.553258	37.1561	2	Sk14	M
180	0.576776	40.5759	2	Sk14	M
181	0.333029	24.7402	2	Sk14	M
182	0.730385	48.8395	2	Sk14	M
183	0.885023	54.6302	2	Sk14	M
184	0.533755	36.9905	2	Sk14	M
185	0.471319	33.9296	2	Sk14	M
186	0.426202	31.3207	2	Sk14	M
187	0.502342	37.8972	2	Sk14	M
188	0.244862	19.5581	2	Sk14	M
189	0.201477	15.0454	2	Sk14	M
193	0.31971	24.29	2	Sk14	M
194	0.34679	26.6228	2	Sk14	M
195	0.440237	32.8371	2	Sk14	M
198	0.416255	30.7246	2	Sk14	M
199	0.635432	43.8106	2	Sk14	M
200	0.577035	40.033	2	Sk14	M
201	0.471385	33.8663	2	Sk14	M
202	0.573373	43.1695	2	Sk14	M
204	0.424434	31.1111	2	Sk14	M
205	0.225871	17.1749	2	Sk14	M
206	0.459645	33.5848	2	Sk14	M
207	0.318869	23.4369	2	Sk14	M
209	0.26366	19.2897	2	Sk14	M
211	0.454511	32.6029	2	Sk14	M
216	0.241116	18.3792	2	Sk14	M
217	0.527831	36.8953	2	Sk14	M
218	0.53347	38.6913	2	Sk14	M
219	0.318055	23.0838	2	Sk14	M
0	0.49781	35.9263	3	Sk14	M
1	0.711529	46.9615	3	Sk14	M
2	0.714713	49.9322	3	Sk14	M
3	0.681838	48.8306	3	Sk14	M
4	0.570309	46.5351	3	Sk14	M
5	0.20573	15.8746	3	Sk14	M
7	0.635895	43.0633	3	Sk14	M
8	0.721617	49.0312	3	Sk14	M
9	0.544892	37.258	3	Sk14	M
10	0.701796	49.3259	3	Sk14	M
11	0.608622	42.6733	3	Sk14	M
12	0.899326	59.9297	3	Sk14	M
13	0.801746	53.6609	3	Sk14	M
14	0.285428	22.4029	3	Sk14	M
15	0.480578	35.6427	3	Sk14	M
16	0.31395	24.5353	3	Sk14	M
17	0.415217	30.8065	3	Sk14	M
19	0.274427	21.8375	3	Sk14	M
20	0.52801	37.5709	3	Sk14	M
21	0.375898	30.9322	3	Sk14	M
22	0.299219	23.5487	3	Sk14	M
23	0.301493	23.5921	3	Sk14	M
24	0.467478	33.8425	3	Sk14	M
27	0.203179	15.6802	3	Sk14	M
28	0.237028	18.494	3	Sk14	M
29	0.763628	51.9565	3	Sk14	M
30	0.62075	43.3271	3	Sk14	M
31	0.437322	32.7313	3	Sk14	M
35	0.452115	32.1096	3	Sk14	M
36	0.60589	42.5286	3	Sk14	M
37	0.591717	40.0179	3	Sk14	M
38	0.479033	34.3721	3	Sk14	M
39	0.658652	44.8141	3	Sk14	M
40	0.32987	24.0186	3	Sk14	M
41	0.474222	32.8021	3	Sk14	M
42	0.460438	32.7833	3	Sk14	M
43	0.554918	41.4596	3	Sk14	M
44	0.507576	36.3205	3	Sk14	M
45	0.725223	48.9027	3	Sk14	M
46	0.554956	40.6514	3	Sk14	M
47	0.697275	51.6982	3	Sk14	M
48	0.494137	36.9745	3	Sk14	M
49	0.685151	49.6519	3	Sk14	M
50	0.775958	53.8489	3	Sk14	M
51	0.898289	59.3019	3	Sk14	M
52	0.68433	50.8525	3	Sk14	M
53	0.892793	57.5378	3	Sk14	M
54	0.311976	23.5228	3	Sk14	M
56	0.826434	54.8285	3	Sk14	M
57	0.455211	33.5306	3	Sk14	M
58	0.258313	20.1302	3	Sk14	M
60	0.20745	16.5531	3	Sk14	M
61	0.606082	39.7212	3	Sk14	M
70	0.314523	23.7803	3	Sk14	M
71	0.742397	49.8745	3	Sk14	M
72	0.762708	51.7681	3	Sk14	M
73	0.769609	52.2729	3	Sk14	M
74	0.764297	52.3578	3	Sk14	M
75	0.697152	46.9968	3	Sk14	M
76	0.594808	43.3281	3	Sk14	M
77	0.308639	23.9166	3	Sk14	M
78	0.612776	41.4225	3	Sk14	M
79	0.298358	22.989	3	Sk14	M
80	0.664079	42.36	3	Sk14	M
82	0.203318	15.9217	3	Sk14	M
83	0.23206	17.5491	3	Sk14	M
85	0.201796	16.0613	3	Sk14	M
87	0.324645	24.0027	3	Sk14	M
88	0.456686	32.9246	3	Sk14	M
92	0.358558	26.8918	3	Sk14	M
93	0.756921	51.98	3	Sk14	M
94	0.728545	51.1682	3	Sk14	M
95	0.399878	31.3664	3	Sk14	M
96	0.857917	55.2675	3	Sk14	M
99	0.597644	40.2119	3	Sk14	M
100	0.536513	37.6167	3	Sk14	M
101	0.339055	25.275	3	Sk14	M
103	0.531449	37.8718	3	Sk14	M
104	0.307367	22.9631	3	Sk14	M
108	0.740851	52.3022	3	Sk14	M
109	0.566526	41.6793	3	Sk14	M
110	0.365215	27.8469	3	Sk14	M
114	0.430642	31.736	3	Sk14	M
115	0.630256	44.0404	3	Sk14	M
117	0.475913	34.2653	3	Sk14	M
120	0.335038	25.6825	3	Sk14	M
121	0.348035	25.641	3	Sk14	M
122	0.274007	20.7929	3	Sk14	M
124	0.234152	20.642	3	Sk14	M
128	0.226746	18.7633	3	Sk14	M
129	0.380638	27.9937	3	Sk14	M
130	0.37658	28.1455	3	Sk14	M
131	0.22635	19.2507	3	Sk14	M
132	0.643253	44.3853	3	Sk14	M
133	0.714435	49.1983	3	Sk14	M
134	0.393605	29.3498	3	Sk14	M
135	0.576265	39.5703	3	Sk14	M
136	0.896016	58.0191	3	Sk14	M
137	0.810361	53.3195	3	Sk14	M
138	0.580907	40.8629	3	Sk14	M
139	0.593163	40.4043	3	Sk14	M
140	0.451539	32.6124	3	Sk14	M
142	0.698487	46.4818	3	Sk14	M
144	0.229257	18.7856	3	Sk14	M
150	0.465407	35.2796	3	Sk14	M
151	0.487932	35.9618	3	Sk14	M
152	0.515627	36.186	3	Sk14	M
153	0.54202	39.5454	3	Sk14	M
154	0.422357	32.1318	3	Sk14	M
155	0.719379	47.6816	3	Sk14	M
156	0.324478	24.5495	3	Sk14	M
157	0.498914	35.5091	3	Sk14	M
158	0.307319	22.7411	3	Sk14	M
159	0.651812	46.6157	3	Sk14	M
160	0.220359	17.0335	3	Sk14	M
161	0.29534	21.9803	3	Sk14	M
163	0.386193	28.3295	3	Sk14	M
164	0.696261	47.1251	3	Sk14	M
165	0.339325	25.6135	3	Sk14	M
166	0.759284	50.5367	3	Sk14	M
167	0.329749	27.4416	3	Sk14	M
168	0.345298	27.1264	3	Sk14	M
169	0.209785	18.7455	3	Sk14	M
170	0.361744	28.7409	3	Sk14	M
171	0.232404	20.4243	3	Sk14	M
172	0.640679	45.0977	3	Sk14	M
173	0.302359	24.9129	3	Sk14	M
174	0.394771	29.6565	3	Sk14	M
175	0.516068	37.3747	3	Sk14	M
176	0.856447	59.2612	3	Sk14	M
177	0.854628	56.4257	3	Sk14	M
178	0.643281	45.0592	3	Sk14	M
179	0.734373	49.3111	3	Sk14	M
180	0.916177	61.3213	3	Sk14	M
181	0.58164	41.4909	3	Sk14	M
182	0.488183	34.2929	3	Sk14	M
183	0.762176	51.5981	3	Sk14	M
184	0.764263	50.4456	3	Sk14	M
185	0.545614	40.39	3	Sk14	M
186	0.44394	33.5816	3	Sk14	M
187	0.410898	30.1605	3	Sk14	M
188	0.537407	38.366	3	Sk14	M
189	0.482082	35.1309	3	Sk14	M
190	0.35209	26.6095	3	Sk14	M
191	0.580326	42.3338	3	Sk14	M
192	0.446631	33.556	3	Sk14	M
193	0.537977	37.3118	3	Sk14	M
194	0.460873	35.3933	3	Sk14	M
195	0.484439	36.3733	3	Sk14	M
196	0.647554	45.5595	3	Sk14	M
197	0.246141	18.225	3	Sk14	M
198	0.641304	48.2742	3	Sk14	M
199	0.721969	52.0742	3	Sk14	M
200	0.657999	44.2017	3	Sk14	M
201	0.499059	39.9134	3	Sk14	M
202	0.902795	61.2516	3	Sk14	M
203	0.807695	57.0654	3	Sk14	M
204	0.881218	58.8721	3	Sk14	M
205	0.747405	50.9698	3	Sk14	M
206	0.667231	44.4929	3	Sk14	M
207	0.778978	52.3218	3	Sk14	M
208	0.831924	54.8789	3	Sk14	M
209	0.904543	58.7291	3	Sk14	M
210	0.701786	49.9904	3	Sk14	M
211	0.708283	48.1948	3	Sk14	M
212	0.697094	47.5811	3	Sk14	M
213	0.493574	36.9951	3	Sk14	M
214	0.457939	33.6479	3	Sk14	M
215	0.782332	52.8401	3	Sk14	M
216	0.625478	44.6976	3	Sk14	M
217	0.26374	24.2142	3	Sk14	M
218	0.231757	21.2193	3	Sk14	M
219	0.264518	20.5463	3	Sk14	M
0	0.4591	31.3585	4	Sk14	M
1	0.37726	27.2639	4	Sk14	M
2	0.575763	39.1587	4	Sk14	M
3	0.456065	32.114	4	Sk14	M
4	0.622632	41.7683	4	Sk14	M
5	0.640161	42.75	4	Sk14	M
6	0.550116	37.598	4	Sk14	M
8	0.587016	42.1673	4	Sk14	M
9	0.512494	35.654	4	Sk14	M
10	0.546919	36.8532	4	Sk14	M
12	0.338945	25.5998	4	Sk14	M
15	0.447511	33.3019	4	Sk14	M
21	0.762767	53.1875	4	Sk14	M
24	0.277452	20.9056	4	Sk14	M
25	0.413609	29.5355	4	Sk14	M
26	0.470609	32.7296	4	Sk14	M
28	0.329854	24.3056	4	Sk14	M
29	0.45484	31.3974	4	Sk14	M
30	0.492243	34.8401	4	Sk14	M
31	0.497461	34.8905	4	Sk14	M
32	0.653249	43.9823	4	Sk14	M
33	0.708933	47.7066	4	Sk14	M
34	0.419173	31.0035	4	Sk14	M
35	0.378515	29.0962	4	Sk14	M
36	0.72875	49.6612	4	Sk14	M
42	0.613151	43.606	4	Sk14	M
43	0.512916	37.6129	4	Sk14	M
46	0.601858	39.3794	4	Sk14	M
47	0.436081	30.4297	4	Sk14	M
48	0.577125	38.1101	4	Sk14	M
49	0.400117	29.0651	4	Sk14	M
50	0.535769	38.6323	4	Sk14	M
53	0.419536	29.5522	4	Sk14	M
54	0.60532	40.1364	4	Sk14	M
55	0.408178	29.8333	4	Sk14	M
58	0.605071	42.7152	4	Sk14	M
63	0.816585	53.9234	4	Sk14	M
64	0.531171	38.7797	4	Sk14	M
66	0.623814	41.1048	4	Sk14	M
68	0.302097	23.0276	4	Sk14	M
69	0.228274	17.8086	4	Sk14	M
70	0.426723	29.0514	4	Sk14	M
71	0.363515	26.5013	4	Sk14	M
72	0.263022	19.5756	4	Sk14	M
73	0.483787	32.4558	4	Sk14	M
74	0.623795	42.154	4	Sk14	M
75	0.641763	42.7584	4	Sk14	M
76	0.415711	29.6691	4	Sk14	M
78	0.275432	20.1454	4	Sk14	M
80	0.675434	45.0605	4	Sk14	M
88	0.587151	37.015	4	Sk14	M
89	0.448532	31.5225	4	Sk14	M
90	0.486103	32.6699	4	Sk14	M
91	0.575787	38.5496	4	Sk14	M
92	0.589967	39.697	4	Sk14	M
93	0.376747	26.8696	4	Sk14	M
94	0.387739	28.2474	4	Sk14	M
95	0.407971	29.2034	4	Sk14	M
96	0.430473	29.3821	4	Sk14	M
97	0.47145	32.5614	4	Sk14	M
98	0.338378	24.8063	4	Sk14	M
99	0.240905	18.498	4	Sk14	M
100	0.569733	40.1643	4	Sk14	M
101	0.452259	32.5638	4	Sk14	M
102	0.365664	26.297	4	Sk14	M
104	0.294177	23.9686	4	Sk14	M
111	0.419056	29.8484	4	Sk14	M
112	0.337524	24.4502	4	Sk14	M
113	0.435365	29.6107	4	Sk14	M
114	0.57272	37.634	4	Sk14	M
115	0.486057	33.3834	4	Sk14	M
116	0.566325	37.6438	4	Sk14	M
117	0.53438	36.5037	4	Sk14	M
118	0.43769	30.4906	4	Sk14	M
119	0.722463	46.6299	4	Sk14	M
120	0.594796	39.5994	4	Sk14	M
121	0.662827	44.3075	4	Sk14	M
122	0.674291	45.1493	4	Sk14	M
123	0.638926	43.4135	4	Sk14	M
124	0.428091	30.4876	4	Sk14	M
125	0.45507	32.3835	4	Sk14	M
126	0.580704	39.8686	4	Sk14	M
127	0.435865	30.8395	4	Sk14	M
134	0.645753	41.3413	4	Sk14	M
138	0.511736	35.0147	4	Sk14	M
139	0.338837	23.7226	4	Sk14	M
141	0.665656	42.6576	4	Sk14	M
142	0.52433	34.8301	4	Sk14	M
143	0.293772	21.0303	4	Sk14	M
145	0.29477	22.6426	4	Sk14	M
147	0.486729	34.2338	4	Sk14	M
148	0.467296	32.8541	4	Sk14	M
149	0.523808	36.6287	4	Sk14	M
150	0.685709	45.7424	4	Sk14	M
151	0.351457	26.6903	4	Sk14	M
152	0.480183	34.3246	4	Sk14	M
153	0.35774	25.9426	4	Sk14	M
154	0.390009	29.2079	4	Sk14	M
169	0.594606	40.3463	4	Sk14	M
170	0.232049	17.2296	4	Sk14	M
171	0.400232	28.1702	4	Sk14	M
172	0.502603	33.9323	4	Sk14	M
173	0.253327	19.9537	4	Sk14	M
174	0.338108	23.8684	4	Sk14	M
176	0.338757	23.7448	4	Sk14	M
177	0.458286	33.1688	4	Sk14	M
184	0.420788	30.2912	4	Sk14	M
186	0.59033	42.0644	4	Sk14	M
187	0.475888	34.3448	4	Sk14	M
189	0.517617	35.7121	4	Sk14	M
190	0.603917	40.8103	4	Sk14	M
191	0.535613	36.3306	4	Sk14	M
192	0.417282	29.6578	4	Sk14	M
193	0.371254	26.8481	4	Sk14	M
194	0.293389	22.6348	4	Sk14	M
195	0.222471	18.1119	4	Sk14	M
198	0.24522	16.6254	4	Sk14	M
204	0.406008	30.1971	4	Sk14	M
205	0.373328	28.6514	4	Sk14	M
206	0.685532	47.0859	4	Sk14	M
207	0.631681	45.605	4	Sk14	M
208	0.378084	28.4065	4	Sk14	M
209	0.450717	31.9369	4	Sk14	M
210	0.306206	21.4211	4	Sk14	M
211	0.370214	27.1411	4	Sk14	M
212	0.360257	25.7617	4	Sk14	M
213	0.468784	32.2616	4	Sk14	M
214	0.363467	27.4666	4	Sk14	M
215	0.238185	17.7192	4	Sk14	M
217	0.271559	21.2756	4	Sk14	M
218	0.479552	33.6638	4	Sk14	M
219	0.569081	40.8203	4	Sk14	M
110	0.794786	53.5402	1	Sk3.1	F
111	0.373958	28.6715	1	Sk3.1	F
112	0.614976	42.3527	1	Sk3.1	F
113	0.839802	56.8396	1	Sk3.1	F
114	0.393161	31.5942	1	Sk3.1	F
132	0.735537	53.399	1	Sk3.1	F
133	0.633379	46.0434	1	Sk3.1	F
134	0.524697	38.3831	1	Sk3.1	F
135	0.586231	43.5315	1	Sk3.1	F
136	0.803533	56.1219	1	Sk3.1	F
137	0.744232	51.6651	1	Sk3.1	F
138	0.410516	32.27	1	Sk3.1	F
154	0.622453	40.779	1	Sk3.1	F
155	0.498143	35.8947	1	Sk3.1	F
156	0.542745	36.6007	1	Sk3.1	F
157	0.560104	38.6347	1	Sk3.1	F
158	0.606694	41.2838	1	Sk3.1	F
159	0.695803	49.7146	1	Sk3.1	F
160	0.683163	48.294	1	Sk3.1	F
161	0.556878	39.9996	1	Sk3.1	F
162	0.377662	30.755	1	Sk3.1	F
176	0.956791	69.2271	1	Sk3.1	F
177	0.929686	65.4071	1	Sk3.1	F
178	0.887381	65.153	1	Sk3.1	F
179	0.801077	57.6323	1	Sk3.1	F
180	0.884055	63.0981	1	Sk3.1	F
181	0.783958	58.14	1	Sk3.1	F
182	0.775824	55.655	1	Sk3.1	F
183	0.788863	58.1368	1	Sk3.1	F
184	0.587202	47.5629	1	Sk3.1	F
185	0.394283	28.8347	1	Sk3.1	F
186	0.323786	27.2232	1	Sk3.1	F
187	0.290924	24.2697	1	Sk3.1	F
198	1.13879	71.3811	1	Sk3.1	F
199	0.819852	61.4538	1	Sk3.1	F
201	0.239435	16.7494	1	Sk3.1	F
203	0.90339	62.0848	1	Sk3.1	F
204	0.632839	46.4425	1	Sk3.1	F
205	0.699971	48.0586	1	Sk3.1	F
206	0.894996	60.2011	1	Sk3.1	F
207	0.76305	52.2332	1	Sk3.1	F
208	0.87982	60.1972	1	Sk3.1	F
209	0.513241	36.2314	1	Sk3.1	F
210	0.691327	48.4844	1	Sk3.1	F
211	0.68674	49.3169	1	Sk3.1	F
212	0.760476	53.0983	1	Sk3.1	F
213	0.470518	36.4129	1	Sk3.1	F
214	0.222295	18.7262	1	Sk3.1	F
216	0.283383	24.3689	1	Sk3.1	F
0	0.564387	38.6446	3	Sk3.1	F
1	0.768375	48.5248	3	Sk3.1	F
2	0.777895	50.5305	3	Sk3.1	F
3	0.727224	47.5932	3	Sk3.1	F
4	0.522049	38.2099	3	Sk3.1	F
5	0.864142	55.8464	3	Sk3.1	F
6	0.721501	49.1305	3	Sk3.1	F
7	0.829443	55.5225	3	Sk3.1	F
8	0.579247	40.1339	3	Sk3.1	F
9	0.673836	46.4427	3	Sk3.1	F
10	0.740212	50.4124	3	Sk3.1	F
11	0.767805	52.4541	3	Sk3.1	F
12	0.640412	43.5665	3	Sk3.1	F
13	0.35985	27.1706	3	Sk3.1	F
14	0.556384	39.4988	3	Sk3.1	F
22	0.714162	46.7257	3	Sk3.1	F
23	0.579376	37.2405	3	Sk3.1	F
24	0.44544	31.5165	3	Sk3.1	F
25	0.398228	28.7818	3	Sk3.1	F
26	0.825088	53.9592	3	Sk3.1	F
27	0.779351	50.6381	3	Sk3.1	F
28	0.50277	35.604	3	Sk3.1	F
29	0.650997	44.2652	3	Sk3.1	F
30	0.897529	58.7095	3	Sk3.1	F
31	0.774347	52.7617	3	Sk3.1	F
32	0.803505	53.477	3	Sk3.1	F
33	0.809952	51.2764	3	Sk3.1	F
34	0.661561	44.6098	3	Sk3.1	F
35	0.498146	35.2727	3	Sk3.1	F
36	0.637532	43.5248	3	Sk3.1	F
37	0.203468	17.0034	3	Sk3.1	F
42	0.257883	20.8122	3	Sk3.1	F
43	0.254769	21.1839	3	Sk3.1	F
44	0.492416	32.1885	3	Sk3.1	F
45	0.397263	28.7109	3	Sk3.1	F
46	0.499011	34.4141	3	Sk3.1	F
47	0.653149	43.701	3	Sk3.1	F
48	0.756714	49.2178	3	Sk3.1	F
49	0.23577	19.6065	3	Sk3.1	F
52	0.842654	55.2955	3	Sk3.1	F
53	0.341547	25.8718	3	Sk3.1	F
54	0.676987	45.9264	3	Sk3.1	F
55	0.656166	44.1666	3	Sk3.1	F
56	0.618005	40.9589	3	Sk3.1	F
57	0.752511	49.8625	3	Sk3.1	F
58	0.585068	40.6725	3	Sk3.1	F
59	0.499779	38.112	3	Sk3.1	F
64	0.472919	34.4272	3	Sk3.1	F
65	0.688717	50.7383	3	Sk3.1	F
66	0.672313	44.6623	3	Sk3.1	F
67	0.562645	38.4985	3	Sk3.1	F
68	0.366554	26.0725	3	Sk3.1	F
69	0.810748	51.9969	3	Sk3.1	F
70	0.637005	42.8607	3	Sk3.1	F
73	0.23332	16.7469	3	Sk3.1	F
74	0.70848	46.8433	3	Sk3.1	F
75	0.619588	41.3559	3	Sk3.1	F
76	0.475918	34.1224	3	Sk3.1	F
77	0.775332	50.9907	3	Sk3.1	F
78	0.817882	52.1556	3	Sk3.1	F
79	0.628597	42.5071	3	Sk3.1	F
80	0.635038	42.6454	3	Sk3.1	F
81	0.899864	59.7148	3	Sk3.1	F
82	0.523959	39.5786	3	Sk3.1	F
85	0.271984	24.3498	3	Sk3.1	F
86	0.341017	26.776	3	Sk3.1	F
87	0.776633	53.6225	3	Sk3.1	F
88	0.737751	46.7925	3	Sk3.1	F
89	0.601238	40.57	3	Sk3.1	F
90	0.701497	46.749	3	Sk3.1	F
91	0.797835	50.944	3	Sk3.1	F
92	0.78547	51.4654	3	Sk3.1	F
93	0.245194	20.3395	3	Sk3.1	F
95	0.563321	39.2559	3	Sk3.1	F
96	0.572165	39.6515	3	Sk3.1	F
97	0.386933	29.2275	3	Sk3.1	F
98	0.519064	36.5219	3	Sk3.1	F
99	0.707383	46.7625	3	Sk3.1	F
100	0.645689	41.9446	3	Sk3.1	F
101	0.757697	48.6812	3	Sk3.1	F
102	0.786164	53.2056	3	Sk3.1	F
103	0.500489	34.5866	3	Sk3.1	F
104	0.655985	44.5765	3	Sk3.1	F
105	0.361446	28.5962	3	Sk3.1	F
106	0.240589	20.2514	3	Sk3.1	F
107	0.365807	28.6966	3	Sk3.1	F
109	0.688901	50.0627	3	Sk3.1	F
110	0.772667	49.1743	3	Sk3.1	F
111	0.695234	45.0867	3	Sk3.1	F
112	0.695045	46.5402	3	Sk3.1	F
113	0.661586	41.9996	3	Sk3.1	F
114	0.837768	54.8718	3	Sk3.1	F
115	0.438107	32.0577	3	Sk3.1	F
116	0.598812	40.7944	3	Sk3.1	F
117	0.713519	47.0455	3	Sk3.1	F
118	0.626772	42.7443	3	Sk3.1	F
119	0.290083	22.6556	3	Sk3.1	F
120	0.240431	19.7394	3	Sk3.1	F
121	0.661968	43.7634	3	Sk3.1	F
122	0.538063	35.5833	3	Sk3.1	F
123	0.519397	35.6899	3	Sk3.1	F
124	0.632251	42.9954	3	Sk3.1	F
125	0.666016	43.4473	3	Sk3.1	F
126	0.85626	55.5537	3	Sk3.1	F
127	0.222762	18.6629	3	Sk3.1	F
128	0.20665	16.4256	3	Sk3.1	F
131	0.760194	52.9126	3	Sk3.1	F
132	0.407229	30.0133	3	Sk3.1	F
133	0.611043	41.7157	3	Sk3.1	F
134	0.832444	53.1752	3	Sk3.1	F
135	0.870181	56.301	3	Sk3.1	F
136	0.696361	45.6811	3	Sk3.1	F
137	0.661907	45.1074	3	Sk3.1	F
138	0.732112	49.6174	3	Sk3.1	F
139	0.683167	45.3304	3	Sk3.1	F
140	0.733203	49.1443	3	Sk3.1	F
141	0.633142	42.4719	3	Sk3.1	F
142	0.543919	39.112	3	Sk3.1	F
143	0.677215	45.2633	3	Sk3.1	F
144	0.729299	47.1734	3	Sk3.1	F
145	0.624502	42.6851	3	Sk3.1	F
146	0.597125	41.5069	3	Sk3.1	F
147	0.761617	50.0508	3	Sk3.1	F
148	0.61995	41.6724	3	Sk3.1	F
149	0.736078	48.4959	3	Sk3.1	F
152	0.304989	23.9224	3	Sk3.1	F
153	0.518801	36.9103	3	Sk3.1	F
154	0.535116	38.7631	3	Sk3.1	F
155	0.667371	45.5295	3	Sk3.1	F
156	0.659227	47.1079	3	Sk3.1	F
157	0.81883	52.8998	3	Sk3.1	F
158	0.659305	43.7017	3	Sk3.1	F
159	0.883179	56.2527	3	Sk3.1	F
160	0.903468	57.8119	3	Sk3.1	F
161	0.755829	49.5845	3	Sk3.1	F
162	0.793604	50.6729	3	Sk3.1	F
163	0.605481	40.9837	3	Sk3.1	F
164	0.37457	26.1704	3	Sk3.1	F
165	0.580067	39.6743	3	Sk3.1	F
166	0.468976	34.2325	3	Sk3.1	F
167	0.71294	45.661	3	Sk3.1	F
168	0.560939	37.242	3	Sk3.1	F
169	0.692689	45.8756	3	Sk3.1	F
170	0.339714	25.4182	3	Sk3.1	F
171	0.86007	57.1897	3	Sk3.1	F
174	0.338288	25.7509	3	Sk3.1	F
175	0.436487	34.0808	3	Sk3.1	F
176	0.713621	44.9989	3	Sk3.1	F
177	0.423674	28.4002	3	Sk3.1	F
178	0.87516	58.822	3	Sk3.1	F
179	0.644396	43.7734	3	Sk3.1	F
180	0.811805	52.9294	3	Sk3.1	F
181	0.641632	43.938	3	Sk3.1	F
182	0.888823	58.0736	3	Sk3.1	F
183	0.620989	41.2244	3	Sk3.1	F
184	0.425904	30.779	3	Sk3.1	F
185	0.641844	43.9401	3	Sk3.1	F
186	0.32377	24.3745	3	Sk3.1	F
187	0.520938	35.4168	3	Sk3.1	F
188	0.562568	37.888	3	Sk3.1	F
189	0.375609	27.4074	3	Sk3.1	F
190	0.59561	39.1305	3	Sk3.1	F
191	0.216877	16.1426	3	Sk3.1	F
192	0.656996	46.6056	3	Sk3.1	F
193	0.540014	38.0446	3	Sk3.1	F
196	0.238435	18.4975	3	Sk3.1	F
197	0.725443	50.1113	3	Sk3.1	F
198	0.652489	47.4343	3	Sk3.1	F
199	0.611636	43.1513	3	Sk3.1	F
200	0.251109	19.0463	3	Sk3.1	F
201	0.203192	15.0868	3	Sk3.1	F
202	0.462528	30.1327	3	Sk3.1	F
203	0.861619	55.4514	3	Sk3.1	F
204	0.620698	42.5809	3	Sk3.1	F
205	0.580555	39.6568	3	Sk3.1	F
206	0.756785	50.1267	3	Sk3.1	F
207	0.647216	43.2426	3	Sk3.1	F
208	0.739962	48.6123	3	Sk3.1	F
209	0.566953	39.0826	3	Sk3.1	F
210	0.323287	24.3892	3	Sk3.1	F
211	0.593337	39.6366	3	Sk3.1	F
212	0.719332	47.1342	3	Sk3.1	F
213	0.631953	42.7123	3	Sk3.1	F
214	0.408715	30.6241	3	Sk3.1	F
215	0.4055	30.1431	3	Sk3.1	F
218	0.368536	29.1371	3	Sk3.1	F
219	0.653749	45.9568	3	Sk3.1	F
154	0.360886	26.2758	4	Sk3.1	F
156	0.279379	21.967	4	Sk3.1	F
176	0.251791	19.7859	4	Sk3.1	F
177	0.417914	29.7628	4	Sk3.1	F
178	0.425504	30.4608	4	Sk3.1	F
179	0.351025	27.3386	4	Sk3.1	F
180	0.426895	30.6368	4	Sk3.1	F
198	0.691795	49.1193	4	Sk3.1	F
199	0.483073	32.9636	4	Sk3.1	F
200	0.704934	49.1553	4	Sk3.1	F
201	0.652859	44.4279	4	Sk3.1	F
202	0.475104	34.2893	4	Sk3.1	F
203	0.290849	21.9137	4	Sk3.1	F
207	0.342565	27.2715	4	Sk3.1	F
208	0.227966	17.8655	4	Sk3.1	F
0	0.5416	40.238	1	Sk3.2	M
1	0.5819	42.346	1	Sk3.2	M
2	0.7854	56.7796	1	Sk3.2	M
3	0.8166	57.9467	1	Sk3.2	M
4	0.4514	32.8184	1	Sk3.2	M
5	0.2469	18.3151	1	Sk3.2	M
6	0.3195	22.761	1	Sk3.2	M
7	0.2195	16.3471	1	Sk3.2	M
8	0.5121	38.1055	1	Sk3.2	M
22	0.3065	25.4921	1	Sk3.2	M
23	0.8087	54.6226	1	Sk3.2	M
24	0.3851	28.4296	1	Sk3.2	M
25	0.6016	44.4905	1	Sk3.2	M
26	0.3266	22.7687	1	Sk3.2	M
28	0.2151	15.3089	1	Sk3.2	M
29	0.7706	56.634	1	Sk3.2	M
30	0.3301	24.661	1	Sk3.2	M
44	0.4329	31.1297	1	Sk3.2	M
45	0.6342	45.0923	1	Sk3.2	M
46	0.6073	43.4875	1	Sk3.2	M
47	0.636	46.3185	1	Sk3.2	M
48	0.6301	45.9142	1	Sk3.2	M
49	0.8358	58.8835	1	Sk3.2	M
50	0.2503	20.6329	1	Sk3.2	M
66	0.5067	37.1225	1	Sk3.2	M
67	0.7377	49.4038	1	Sk3.2	M
68	0.256	20.5329	1	Sk3.2	M
69	0.5301	37.9963	1	Sk3.2	M
70	0.5604	41.0787	1	Sk3.2	M
71	0.6517	47.0405	1	Sk3.2	M
72	0.2732	23.1256	1	Sk3.2	M
73	0.207	17.3402	1	Sk3.2	M
88	0.6961	45.0855	1	Sk3.2	M
90	0.2563	20.6022	1	Sk3.2	M
91	0.3436	26.0893	1	Sk3.2	M
92	0.6547	42.2976	1	Sk3.2	M
93	0.6205	44.6916	1	Sk3.2	M
96	0.3193	26.7347	1	Sk3.2	M
110	0.8114	52.3978	1	Sk3.2	M
111	0.4072	30.7543	1	Sk3.2	M
112	0.4139	31.9023	1	Sk3.2	M
113	0.272	21.288	1	Sk3.2	M
114	0.3986	29.6453	1	Sk3.2	M
115	0.53	38.0906	1	Sk3.2	M
117	0.2932	22.5793	1	Sk3.2	M
132	0.2363	16.1683	1	Sk3.2	M
133	0.6075	42.5082	1	Sk3.2	M
134	0.5395	36.7736	1	Sk3.2	M
135	0.5115	39.3719	1	Sk3.2	M
136	0.5941	43.3961	1	Sk3.2	M
137	0.5201	39.1244	1	Sk3.2	M
138	0.5474	39.3129	1	Sk3.2	M
139	0.5009	35.8088	1	Sk3.2	M
154	0.3729	26.7833	1	Sk3.2	M
155	0.8095	52.9879	1	Sk3.2	M
156	0.3456	25.8915	1	Sk3.2	M
157	0.2475	19.4439	1	Sk3.2	M
158	0.3418	26.8346	1	Sk3.2	M
160	0.3105	23.3053	1	Sk3.2	M
161	0.538	39.1244	1	Sk3.2	M
176	0.7185	47.6367	1	Sk3.2	M
177	1.139	67.851	1	Sk3.2	M
178	0.8625	59.6794	1	Sk3.2	M
179	0.9736	63.8768	1	Sk3.2	M
180	0.7975	51.4891	1	Sk3.2	M
198	0.6669	43.2399	1	Sk3.2	M
199	1.1555	66.6228	1	Sk3.2	M
200	0.9557	62.7491	1	Sk3.2	M
201	1.115	72.1838	1	Sk3.2	M
202	0.9365	58.9292	1	Sk3.2	M
203	0.5936	41.1348	1	Sk3.2	M
204	0.2762	17.444	1	Sk3.2	M
205	0.3023	23.226	1	Sk3.2	M
206	0.4489	37.0815	1	Sk3.2	M
0	0.466239	32.5439	2	Sk3.2	M
1	0.358674	26.9146	2	Sk3.2	M
2	0.519274	35.8624	2	Sk3.2	M
3	0.798921	51.811	2	Sk3.2	M
6	0.699642	45.3626	2	Sk3.2	M
9	0.55533	38.9776	2	Sk3.2	M
10	0.380471	28.9215	2	Sk3.2	M
12	0.431618	31.0759	2	Sk3.2	M
14	0.404622	30.6784	2	Sk3.2	M
16	0.38149	30.622	2	Sk3.2	M
17	0.301109	22.228	2	Sk3.2	M
22	0.547273	36.9196	2	Sk3.2	M
23	0.590604	37.5858	2	Sk3.2	M
24	0.276095	20.2104	2	Sk3.2	M
25	0.363024	27.2645	2	Sk3.2	M
28	0.548126	39.16	2	Sk3.2	M
30	0.300609	22.4621	2	Sk3.2	M
32	0.278202	20.2787	2	Sk3.2	M
36	0.314671	24.85	2	Sk3.2	M
37	0.25162	19.1391	2	Sk3.2	M
39	0.235982	18.9149	2	Sk3.2	M
40	0.280682	22.5355	2	Sk3.2	M
41	0.313397	24.8373	2	Sk3.2	M
44	0.521061	34.8154	2	Sk3.2	M
45	0.644043	41.7738	2	Sk3.2	M
46	0.472884	32.6536	2	Sk3.2	M
50	0.277266	21.1643	2	Sk3.2	M
54	0.460503	31.2252	2	Sk3.2	M
55	0.388477	28.2946	2	Sk3.2	M
57	0.220902	18.0853	2	Sk3.2	M
58	0.513824	37.0875	2	Sk3.2	M
59	0.316344	24.1894	2	Sk3.2	M
60	0.310231	23.2059	2	Sk3.2	M
62	0.231922	19.1655	2	Sk3.2	M
66	0.274429	19.7734	2	Sk3.2	M
67	0.445078	31.1388	2	Sk3.2	M
68	0.21301	15.9806	2	Sk3.2	M
76	0.512114	36.6552	2	Sk3.2	M
77	0.298844	21.7955	2	Sk3.2	M
78	0.490918	33.5307	2	Sk3.2	M
79	0.200783	15.8315	2	Sk3.2	M
80	0.296099	23.0084	2	Sk3.2	M
81	0.424013	30.6503	2	Sk3.2	M
82	0.567839	40.7983	2	Sk3.2	M
83	0.235143	18.879	2	Sk3.2	M
84	0.227283	17.7463	2	Sk3.2	M
88	0.529332	35.4205	2	Sk3.2	M
89	0.628657	41.1745	2	Sk3.2	M
90	0.624217	41.3616	2	Sk3.2	M
91	0.203128	16.3185	2	Sk3.2	M
93	0.227733	17.6414	2	Sk3.2	M
97	0.293609	21.7581	2	Sk3.2	M
98	0.348831	25.5826	2	Sk3.2	M
100	0.379735	27.5098	2	Sk3.2	M
110	0.415938	29.4652	2	Sk3.2	M
111	0.653236	46.1077	2	Sk3.2	M
112	0.724456	47.3376	2	Sk3.2	M
113	0.50565	36.0577	2	Sk3.2	M
115	0.294613	21.7775	2	Sk3.2	M
118	0.256005	20.2366	2	Sk3.2	M
121	0.29587	21.7804	2	Sk3.2	M
122	0.314913	23.7465	2	Sk3.2	M
123	0.373422	26.8791	2	Sk3.2	M
128	0.38628	27.2847	2	Sk3.2	M
130	0.236456	19.9555	2	Sk3.2	M
132	0.402787	28.4062	2	Sk3.2	M
133	0.740127	47.6082	2	Sk3.2	M
134	0.636577	41.5913	2	Sk3.2	M
135	0.418115	29.6064	2	Sk3.2	M
136	0.280515	20.7481	2	Sk3.2	M
137	0.41891	30.5154	2	Sk3.2	M
138	0.445274	33.2053	2	Sk3.2	M
139	0.317609	24.4395	2	Sk3.2	M
143	0.211257	15.7494	2	Sk3.2	M
144	0.372214	26.866	2	Sk3.2	M
145	0.416336	29.5072	2	Sk3.2	M
146	0.236423	17.6739	2	Sk3.2	M
154	0.523826	35.362	2	Sk3.2	M
155	0.617664	40.9203	2	Sk3.2	M
156	0.585369	40.2607	2	Sk3.2	M
157	0.53541	35.5976	2	Sk3.2	M
158	0.532257	37.5209	2	Sk3.2	M
159	0.360031	25.1463	2	Sk3.2	M
160	0.440784	30.6807	2	Sk3.2	M
161	0.558615	39.0067	2	Sk3.2	M
167	0.206216	14.9369	2	Sk3.2	M
169	0.392289	29.7477	2	Sk3.2	M
173	0.378129	28.6064	2	Sk3.2	M
176	0.83369	57.5436	2	Sk3.2	M
177	0.495134	37.5471	2	Sk3.2	M
178	0.577064	39.8188	2	Sk3.2	M
179	0.737288	51.0587	2	Sk3.2	M
180	0.679243	44.8078	2	Sk3.2	M
181	0.395236	28.5014	2	Sk3.2	M
182	0.68542	48.2536	2	Sk3.2	M
183	0.315069	23.99	2	Sk3.2	M
185	0.258763	20.225	2	Sk3.2	M
186	0.202274	15.8734	2	Sk3.2	M
187	0.293739	21.1142	2	Sk3.2	M
189	0.316933	23.0515	2	Sk3.2	M
190	0.260942	20.5359	2	Sk3.2	M
198	0.230447	18.073	2	Sk3.2	M
199	0.834945	56.0366	2	Sk3.2	M
200	0.2472	19.2287	2	Sk3.2	M
201	0.589962	41.0092	2	Sk3.2	M
203	0.367338	26.8102	2	Sk3.2	M
204	0.326186	24.2248	2	Sk3.2	M
206	0.242548	17.4015	2	Sk3.2	M
207	0.23196	17.4764	2	Sk3.2	M
208	0.32901	25.6687	2	Sk3.2	M
211	0.491904	33.7905	2	Sk3.2	M
218	0.317894	23.7248	2	Sk3.2	M
219	0.302395	22.3635	2	Sk3.2	M
0	0.403628	28.5407	3	Sk3.2	M
1	0.581416	39.1902	3	Sk3.2	M
2	0.661343	44.2247	3	Sk3.2	M
3	0.394274	29.1295	3	Sk3.2	M
4	0.330937	24.3369	3	Sk3.2	M
5	0.221593	18.0279	3	Sk3.2	M
6	0.49522	38.7772	3	Sk3.2	M
7	0.411415	30.6816	3	Sk3.2	M
8	0.383338	28.8768	3	Sk3.2	M
10	0.351769	26.0013	3	Sk3.2	M
13	0.377809	27.9555	3	Sk3.2	M
15	0.351339	28.4643	3	Sk3.2	M
18	0.620292	44.4312	3	Sk3.2	M
19	0.71413	50.6722	3	Sk3.2	M
22	0.533894	36.3248	3	Sk3.2	M
23	0.247235	18.6278	3	Sk3.2	M
24	0.698864	44.6071	3	Sk3.2	M
25	0.209972	16.5645	3	Sk3.2	M
26	0.476717	32.3966	3	Sk3.2	M
29	0.334016	25.959	3	Sk3.2	M
30	0.399213	30.2903	3	Sk3.2	M
38	0.479469	36.2588	3	Sk3.2	M
40	0.266927	22.1604	3	Sk3.2	M
41	0.536757	39.2973	3	Sk3.2	M
44	0.237708	17.6843	3	Sk3.2	M
48	0.516572	35.5056	3	Sk3.2	M
51	0.264887	19.4899	3	Sk3.2	M
52	0.307883	24.4195	3	Sk3.2	M
61	0.298781	24.4192	3	Sk3.2	M
62	0.246196	19.3339	3	Sk3.2	M
63	0.211998	17.8654	3	Sk3.2	M
71	0.391944	28.3406	3	Sk3.2	M
72	0.203116	16.0338	3	Sk3.2	M
75	0.33616	25.4695	3	Sk3.2	M
78	0.371325	27.3445	3	Sk3.2	M
84	0.302086	23.5604	3	Sk3.2	M
87	0.607637	42.4429	3	Sk3.2	M
93	0.217522	17.4132	3	Sk3.2	M
94	0.533231	38.0553	3	Sk3.2	M
95	0.475983	32.4916	3	Sk3.2	M
96	0.221079	18.117	3	Sk3.2	M
98	0.223487	17.9903	3	Sk3.2	M
110	0.258634	19.4024	3	Sk3.2	M
117	0.324515	24.9436	3	Sk3.2	M
118	0.470387	33.8599	3	Sk3.2	M
120	0.222654	17.5021	3	Sk3.2	M
134	0.241482	19.4589	3	Sk3.2	M
139	0.295543	23.3356	3	Sk3.2	M
141	0.347901	25.7575	3	Sk3.2	M
152	0.219974	18.4652	3	Sk3.2	M
154	0.348766	26.897	3	Sk3.2	M
156	0.303813	23.8375	3	Sk3.2	M
159	0.207256	16.755	3	Sk3.2	M
162	0.215261	17.2839	3	Sk3.2	M
163	0.429215	31.4815	3	Sk3.2	M
166	0.227124	18.0279	3	Sk3.2	M
200	0.222687	18.1429	3	Sk3.2	M
0	0.808111	51.7698	4	Sk3.2	M
1	0.836323	53.2711	4	Sk3.2	M
2	0.792382	51.8166	4	Sk3.2	M
3	0.780883	52.0673	4	Sk3.2	M
4	0.811821	50.9946	4	Sk3.2	M
5	0.795873	50.9571	4	Sk3.2	M
6	0.738863	49.5243	4	Sk3.2	M
7	0.848424	53.5892	4	Sk3.2	M
8	0.818368	53.3763	4	Sk3.2	M
9	0.239508	18.6777	4	Sk3.2	M
10	0.51763	37.7837	4	Sk3.2	M
11	0.920662	58.9169	4	Sk3.2	M
12	0.648918	43.1346	4	Sk3.2	M
13	0.2228	17.7211	4	Sk3.2	M
14	0.521666	36.6547	4	Sk3.2	M
16	0.665507	46.5153	4	Sk3.2	M
17	0.778274	52.0367	4	Sk3.2	M
18	0.440257	33.1049	4	Sk3.2	M
22	0.822165	52.4694	4	Sk3.2	M
23	0.647939	42.2364	4	Sk3.2	M
24	0.850719	53.8043	4	Sk3.2	M
25	0.791457	51.7303	4	Sk3.2	M
26	0.833211	53.7182	4	Sk3.2	M
27	0.732672	47.4041	4	Sk3.2	M
28	0.723641	47.3372	4	Sk3.2	M
29	0.656519	44.8858	4	Sk3.2	M
30	0.798893	51.4032	4	Sk3.2	M
31	0.494706	34.394	4	Sk3.2	M
32	0.69406	47.0254	4	Sk3.2	M
33	0.58626	41.0322	4	Sk3.2	M
34	0.85933	55.9327	4	Sk3.2	M
35	0.671063	45.1372	4	Sk3.2	M
36	0.436964	33.0403	4	Sk3.2	M
37	0.409418	30.3074	4	Sk3.2	M
38	0.223083	19.0935	4	Sk3.2	M
39	0.627405	44.4739	4	Sk3.2	M
40	0.682284	47.0294	4	Sk3.2	M
41	0.702701	47.6941	4	Sk3.2	M
44	0.698794	44.6452	4	Sk3.2	M
45	0.812862	51.0458	4	Sk3.2	M
46	0.659973	44.6259	4	Sk3.2	M
47	0.784954	51.1431	4	Sk3.2	M
48	0.831019	55.045	4	Sk3.2	M
49	0.814648	52.2194	4	Sk3.2	M
50	0.636757	42.6469	4	Sk3.2	M
51	0.678499	44.2515	4	Sk3.2	M
52	0.687148	45.0464	4	Sk3.2	M
53	0.722458	47.0812	4	Sk3.2	M
54	0.301951	23.248	4	Sk3.2	M
55	0.669322	44.4645	4	Sk3.2	M
56	0.431036	32.4744	4	Sk3.2	M
57	0.629314	42.3667	4	Sk3.2	M
60	0.503957	35.3728	4	Sk3.2	M
61	0.339096	27.1073	4	Sk3.2	M
62	0.580623	40.6898	4	Sk3.2	M
63	0.445205	32.1935	4	Sk3.2	M
66	0.766042	47.29	4	Sk3.2	M
67	0.705392	43.5662	4	Sk3.2	M
68	0.751331	48.2922	4	Sk3.2	M
69	0.601319	39.5062	4	Sk3.2	M
70	0.754227	48.9295	4	Sk3.2	M
71	0.732087	46.9709	4	Sk3.2	M
72	0.814389	52.921	4	Sk3.2	M
73	0.679994	44.5481	4	Sk3.2	M
74	0.573324	38.9765	4	Sk3.2	M
75	0.732782	48.4537	4	Sk3.2	M
76	0.662405	43.6031	4	Sk3.2	M
77	0.458597	31.5893	4	Sk3.2	M
78	0.312086	24.1982	4	Sk3.2	M
79	0.279052	21.2175	4	Sk3.2	M
80	0.254322	19.1406	4	Sk3.2	M
82	0.404376	28.9548	4	Sk3.2	M
83	0.270308	20.8024	4	Sk3.2	M
87	0.363554	27.0078	4	Sk3.2	M
88	0.735833	46.557	4	Sk3.2	M
89	0.641927	42.6852	4	Sk3.2	M
90	0.783575	49.7597	4	Sk3.2	M
91	0.610478	40.7372	4	Sk3.2	M
92	0.744792	46.7867	4	Sk3.2	M
93	0.654168	43.5426	4	Sk3.2	M
94	0.838118	53.0264	4	Sk3.2	M
95	0.800247	52.5389	4	Sk3.2	M
96	0.589814	40.041	4	Sk3.2	M
97	0.399315	29.3629	4	Sk3.2	M
98	0.773179	49.6681	4	Sk3.2	M
99	0.756593	47.8566	4	Sk3.2	M
101	0.292428	23.4126	4	Sk3.2	M
103	0.727828	46.5208	4	Sk3.2	M
104	0.384469	27.002	4	Sk3.2	M
105	0.24695	18.8271	4	Sk3.2	M
110	0.831604	51.956	4	Sk3.2	M
111	0.666293	42.6362	4	Sk3.2	M
112	0.65988	44.0528	4	Sk3.2	M
113	0.819698	52.7671	4	Sk3.2	M
114	0.633075	43.1107	4	Sk3.2	M
115	0.589908	39.9291	4	Sk3.2	M
116	0.694176	45.4686	4	Sk3.2	M
117	0.764047	49.899	4	Sk3.2	M
118	0.659081	44.161	4	Sk3.2	M
119	0.525408	35.9617	4	Sk3.2	M
120	0.464558	33.7764	4	Sk3.2	M
121	0.829232	52.1601	4	Sk3.2	M
122	0.331586	23.3437	4	Sk3.2	M
124	0.322472	25.1463	4	Sk3.2	M
125	0.460824	33.1114	4	Sk3.2	M
126	0.585775	40.2983	4	Sk3.2	M
127	0.262321	20.354	4	Sk3.2	M
128	0.203914	16.3063	4	Sk3.2	M
132	0.780479	50.3238	4	Sk3.2	M
133	0.823712	51.5395	4	Sk3.2	M
134	0.721111	46.6129	4	Sk3.2	M
135	0.470326	32.6041	4	Sk3.2	M
136	0.729209	47.1465	4	Sk3.2	M
137	0.629397	42.078	4	Sk3.2	M
138	0.723859	46.2888	4	Sk3.2	M
139	0.716586	48.6889	4	Sk3.2	M
140	0.800646	51.5468	4	Sk3.2	M
141	0.422882	30.1529	4	Sk3.2	M
142	0.624509	41.5032	4	Sk3.2	M
143	0.339292	25.3722	4	Sk3.2	M
144	0.678869	45.6567	4	Sk3.2	M
146	0.572797	39.3076	4	Sk3.2	M
147	0.236525	18.4996	4	Sk3.2	M
148	0.734968	47.4142	4	Sk3.2	M
149	0.777095	51.6791	4	Sk3.2	M
150	0.309112	23.0592	4	Sk3.2	M
154	0.775901	50.2499	4	Sk3.2	M
155	0.825385	51.2522	4	Sk3.2	M
156	0.614639	40.4321	4	Sk3.2	M
157	0.682796	44.8035	4	Sk3.2	M
158	0.696105	44.7236	4	Sk3.2	M
159	0.755927	49.5828	4	Sk3.2	M
160	0.527331	35.6965	4	Sk3.2	M
161	0.735174	47.5484	4	Sk3.2	M
162	0.835502	52.522	4	Sk3.2	M
163	0.821568	52.8912	4	Sk3.2	M
164	0.273763	20.9951	4	Sk3.2	M
165	0.455043	31.8282	4	Sk3.2	M
166	0.467396	34.5875	4	Sk3.2	M
167	0.654535	43.6032	4	Sk3.2	M
168	0.209815	16.0435	4	Sk3.2	M
169	0.587107	40.6889	4	Sk3.2	M
170	0.262024	20.2723	4	Sk3.2	M
171	0.844087	53.7989	4	Sk3.2	M
172	0.59342	42.4515	4	Sk3.2	M
176	0.63149	44.5444	4	Sk3.2	M
177	0.782803	49.9787	4	Sk3.2	M
178	0.740023	49.9163	4	Sk3.2	M
179	0.782378	51.6985	4	Sk3.2	M
180	0.616481	41.1936	4	Sk3.2	M
181	0.445741	30.3758	4	Sk3.2	M
182	0.760603	49.7591	4	Sk3.2	M
183	0.716813	48.5452	4	Sk3.2	M
184	0.453544	32.5587	4	Sk3.2	M
185	0.841209	52.7002	4	Sk3.2	M
186	0.714965	47.0459	4	Sk3.2	M
187	0.531506	35.5761	4	Sk3.2	M
188	0.513472	36.6533	4	Sk3.2	M
189	0.649515	43.9503	4	Sk3.2	M
190	0.528916	36.55	4	Sk3.2	M
191	0.399063	29.1553	4	Sk3.2	M
193	0.613973	42.9244	4	Sk3.2	M
194	0.542272	38.4949	4	Sk3.2	M
195	0.44166	31.2137	4	Sk3.2	M
198	0.558968	39.2788	4	Sk3.2	M
199	0.577351	38.6198	4	Sk3.2	M
200	0.676454	45.4788	4	Sk3.2	M
201	0.664051	45.5514	4	Sk3.2	M
202	0.630914	42.4498	4	Sk3.2	M
203	0.736011	47.9132	4	Sk3.2	M
204	0.669431	44.2753	4	Sk3.2	M
205	0.503991	34.9122	4	Sk3.2	M
206	0.539698	36.8845	4	Sk3.2	M
207	0.630151	42.6471	4	Sk3.2	M
208	0.837867	53.2404	4	Sk3.2	M
209	0.757811	50.0111	4	Sk3.2	M
210	0.53061	36.5728	4	Sk3.2	M
211	0.297692	23.3272	4	Sk3.2	M
212	0.585144	40.6221	4	Sk3.2	M
213	0.800443	51.5392	4	Sk3.2	M
214	0.330269	24.6664	4	Sk3.2	M
215	0.358987	26.6364	4	Sk3.2	M
216	0.288344	20.9234	4	Sk3.2	M
217	0.319339	22.5356	4	Sk3.2	M
218	0.26826	20.043	4	Sk3.2	M
2	0.401303	29.288	1	Sk5	M
3	0.707827	47.0023	1	Sk5	M
4	0.726837	47.6092	1	Sk5	M
5	0.471076	33.345	1	Sk5	M
6	0.785553	53.1407	1	Sk5	M
7	0.459828	33.2679	1	Sk5	M
8	0.279609	21.3175	1	Sk5	M
9	0.41896	29.9136	1	Sk5	M
10	0.617853	43.3448	1	Sk5	M
11	0.475696	33.9004	1	Sk5	M
12	0.370352	28.5016	1	Sk5	M
13	0.62648	46.828	1	Sk5	M
14	0.629839	43.0266	1	Sk5	M
15	0.221995	18.1516	1	Sk5	M
16	0.589104	41.0465	1	Sk5	M
17	0.52086	35.9049	1	Sk5	M
18	0.495857	36.523	1	Sk5	M
19	0.445027	31.5292	1	Sk5	M
20	0.716386	50.759	1	Sk5	M
21	0.845067	57.5854	1	Sk5	M
22	0.321973	24.2049	1	Sk5	M
24	0.630734	43.483	1	Sk5	M
25	0.367271	27.7758	1	Sk5	M
26	0.8272	53.3108	1	Sk5	M
27	0.645199	41.778	1	Sk5	M
28	0.683035	45.1815	1	Sk5	M
29	0.3254	24.5609	1	Sk5	M
30	0.758144	50.7796	1	Sk5	M
31	0.750433	49.9174	1	Sk5	M
32	0.676756	45.035	1	Sk5	M
33	0.573397	40.7472	1	Sk5	M
34	0.461368	33.7245	1	Sk5	M
35	0.732894	50.008	1	Sk5	M
36	0.620011	41.8019	1	Sk5	M
37	0.426843	30.1276	1	Sk5	M
38	0.562751	40.6698	1	Sk5	M
39	0.748428	49.7793	1	Sk5	M
40	0.566956	42.0686	1	Sk5	M
41	0.654249	45.8379	1	Sk5	M
42	0.717534	52.0325	1	Sk5	M
43	0.828008	58.5416	1	Sk5	M
44	0.626441	42.0775	1	Sk5	M
45	0.513944	35.4077	1	Sk5	M
46	0.352291	25.6585	1	Sk5	M
47	0.584854	38.5871	1	Sk5	M
48	0.717949	45.4943	1	Sk5	M
49	0.417131	29.7014	1	Sk5	M
50	0.57709	38.0038	1	Sk5	M
51	0.634077	41.1248	1	Sk5	M
52	0.712938	45.6203	1	Sk5	M
53	0.592016	38.6063	1	Sk5	M
54	0.437561	32.0937	1	Sk5	M
55	0.38812	27.8201	1	Sk5	M
56	0.457281	32.0106	1	Sk5	M
57	0.269349	21.1751	1	Sk5	M
58	0.525348	36.0666	1	Sk5	M
59	0.650689	45.1595	1	Sk5	M
60	0.626894	44.4154	1	Sk5	M
61	0.645946	43.2673	1	Sk5	M
62	0.55099	38.4301	1	Sk5	M
65	0.351546	27.9757	1	Sk5	M
66	0.599207	40.0338	1	Sk5	M
67	0.688567	44.0169	1	Sk5	M
68	0.654053	42.1605	1	Sk5	M
69	0.619914	40.517	1	Sk5	M
70	0.619187	40.8605	1	Sk5	M
71	0.51339	35.3238	1	Sk5	M
72	0.619134	40.8137	1	Sk5	M
73	0.70713	45.605	1	Sk5	M
74	0.621633	40.7708	1	Sk5	M
75	0.578079	39.4132	1	Sk5	M
76	0.315887	23.2382	1	Sk5	M
77	0.522243	36.3096	1	Sk5	M
78	0.471559	32.1572	1	Sk5	M
79	0.44886	32.2209	1	Sk5	M
80	0.599792	41.5976	1	Sk5	M
81	0.714	48.1808	1	Sk5	M
82	0.474624	34.9454	1	Sk5	M
83	0.800716	54.1632	1	Sk5	M
84	0.339305	24.8066	1	Sk5	M
88	0.649644	42.4443	1	Sk5	M
89	0.691208	42.957	1	Sk5	M
90	0.549284	38.842	1	Sk5	M
91	0.254195	17.8847	1	Sk5	M
92	0.330421	22.9595	1	Sk5	M
93	0.651776	41.9541	1	Sk5	M
94	0.41584	28.8319	1	Sk5	M
95	0.526436	34.7473	1	Sk5	M
96	0.586734	39.5024	1	Sk5	M
97	0.493168	34.8576	1	Sk5	M
98	0.257742	19.1839	1	Sk5	M
99	0.553206	37.7801	1	Sk5	M
100	0.489639	33.9909	1	Sk5	M
101	0.317079	23.7777	1	Sk5	M
102	0.74675	48.4812	1	Sk5	M
103	0.581103	39.5079	1	Sk5	M
104	0.524688	37.8873	1	Sk5	M
105	0.46196	33.4378	1	Sk5	M
110	0.699311	44.2484	1	Sk5	M
111	0.663604	41.0443	1	Sk5	M
112	0.442594	29.971	1	Sk5	M
113	0.647623	39.7792	1	Sk5	M
114	0.610634	40.5961	1	Sk5	M
115	0.363606	27.045	1	Sk5	M
116	0.543097	37.1811	1	Sk5	M
117	0.342026	25.1601	1	Sk5	M
118	0.523652	35.643	1	Sk5	M
119	0.561294	38.2182	1	Sk5	M
120	0.484098	34.5705	1	Sk5	M
121	0.576672	40.375	1	Sk5	M
122	0.533814	35.9597	1	Sk5	M
123	0.365392	26.6953	1	Sk5	M
125	0.442588	31.7814	1	Sk5	M
126	0.681231	43.8184	1	Sk5	M
127	0.521673	37.6591	1	Sk5	M
128	0.586835	41.2334	1	Sk5	M
130	0.280469	20.5728	1	Sk5	M
131	0.594352	40.2526	1	Sk5	M
132	0.730052	45.2823	1	Sk5	M
133	0.60441	37.633	1	Sk5	M
134	0.718496	44.5961	1	Sk5	M
135	0.732692	45.9389	1	Sk5	M
136	0.576501	39.8241	1	Sk5	M
137	0.620658	40.3199	1	Sk5	M
138	0.513575	35.5612	1	Sk5	M
139	0.744523	47.8122	1	Sk5	M
140	0.735442	48.0602	1	Sk5	M
141	0.491873	35.2588	1	Sk5	M
142	0.708691	46.3405	1	Sk5	M
143	0.635054	42.031	1	Sk5	M
144	0.580928	38.9865	1	Sk5	M
145	0.331981	24.5479	1	Sk5	M
146	0.673081	46.6255	1	Sk5	M
147	0.634335	43.3832	1	Sk5	M
148	0.792635	52.6099	1	Sk5	M
149	0.329118	24.6551	1	Sk5	M
150	0.726628	48.0107	1	Sk5	M
151	0.631901	41.4926	1	Sk5	M
152	0.438419	31.4439	1	Sk5	M
153	0.754931	50.5264	1	Sk5	M
154	0.773603	49.6485	1	Sk5	M
155	0.544454	37.1849	1	Sk5	M
156	0.582858	39.5755	1	Sk5	M
157	0.732052	45.3322	1	Sk5	M
158	0.514645	35.0172	1	Sk5	M
159	0.537514	37.2673	1	Sk5	M
160	0.581164	39.2409	1	Sk5	M
161	0.677098	44.6562	1	Sk5	M
162	0.643191	44.2155	1	Sk5	M
163	0.562572	39.0085	1	Sk5	M
164	0.580953	39.6007	1	Sk5	M
165	0.491703	36.6429	1	Sk5	M
166	0.68316	45.1455	1	Sk5	M
167	0.597503	40.0751	1	Sk5	M
168	0.32028	24.5413	1	Sk5	M
169	0.579505	40.7364	1	Sk5	M
170	0.657045	44.2161	1	Sk5	M
171	0.607782	40.8253	1	Sk5	M
172	0.657401	44.3834	1	Sk5	M
173	0.718515	47.4016	1	Sk5	M
174	0.297416	22.4095	1	Sk5	M
175	0.640472	43.2397	1	Sk5	M
176	0.540608	36.6846	1	Sk5	M
177	0.666928	41.8261	1	Sk5	M
178	0.744123	47.9265	1	Sk5	M
179	0.736774	47.9578	1	Sk5	M
180	0.651138	41.7478	1	Sk5	M
181	0.566802	39.1484	1	Sk5	M
182	0.559022	37.9727	1	Sk5	M
183	0.44875	30.7601	1	Sk5	M
184	0.444955	32.7108	1	Sk5	M
185	0.790186	52.5242	1	Sk5	M
186	0.596695	41.1863	1	Sk5	M
187	0.603463	40.2972	1	Sk5	M
188	0.588152	39.4664	1	Sk5	M
189	0.659168	43.0501	1	Sk5	M
190	0.586703	39.6732	1	Sk5	M
192	0.449434	32.8462	1	Sk5	M
193	0.438598	31.2794	1	Sk5	M
194	0.62055	41.2508	1	Sk5	M
195	0.705453	47.525	1	Sk5	M
196	0.440633	31.6243	1	Sk5	M
197	0.570872	39.3932	1	Sk5	M
198	0.817438	52.6819	1	Sk5	M
199	0.913261	54.8546	1	Sk5	M
200	0.593975	39.3272	1	Sk5	M
201	0.402811	28.6056	1	Sk5	M
202	0.590504	38.2365	1	Sk5	M
203	0.707023	46.0439	1	Sk5	M
206	0.610814	41.8583	1	Sk5	M
207	0.455508	32.0955	1	Sk5	M
208	0.58619	38.9823	1	Sk5	M
209	0.552201	37.0975	1	Sk5	M
210	0.473158	33.6803	1	Sk5	M
211	0.659459	44.2594	1	Sk5	M
212	0.433471	30.7657	1	Sk5	M
213	0.472254	33.0312	1	Sk5	M
214	0.640558	42.061	1	Sk5	M
215	0.417722	30.5587	1	Sk5	M
216	0.449777	31.9909	1	Sk5	M
217	0.500736	35.1157	1	Sk5	M
218	0.487927	34.7302	1	Sk5	M
219	0.460196	33.1287	1	Sk5	M
0	0.210588	16.8308	2	Sk5	M
5	0.490714	36.7967	2	Sk5	M
6	0.525959	37.1309	2	Sk5	M
7	0.525731	40.5772	2	Sk5	M
8	0.378913	29.2213	2	Sk5	M
9	0.690687	48.0983	2	Sk5	M
10	0.592852	43.6976	2	Sk5	M
11	0.619862	44.7158	2	Sk5	M
13	0.602189	42.7194	2	Sk5	M
14	0.622081	45.6524	2	Sk5	M
15	0.823219	57.2686	2	Sk5	M
16	0.69482	49.4836	2	Sk5	M
17	0.60003	43.6478	2	Sk5	M
18	0.524958	41.1869	2	Sk5	M
19	0.735921	50.2186	2	Sk5	M
20	0.601791	43.5799	2	Sk5	M
21	0.450117	35.1643	2	Sk5	M
22	0.783158	52.2197	2	Sk5	M
26	0.505994	37.8398	2	Sk5	M
27	0.630532	44.4879	2	Sk5	M
28	0.62225	44.3254	2	Sk5	M
29	0.321735	26.0594	2	Sk5	M
30	0.532007	38.123	2	Sk5	M
31	0.478943	36.0719	2	Sk5	M
32	0.658184	47.2631	2	Sk5	M
33	0.385757	30.0276	2	Sk5	M
34	0.274437	23.1649	2	Sk5	M
35	0.712171	48.3481	2	Sk5	M
36	0.614816	43.8153	2	Sk5	M
37	0.84014	58.7359	2	Sk5	M
38	0.780577	55.1477	2	Sk5	M
39	0.650807	45.8107	2	Sk5	M
40	0.616549	41.3302	2	Sk5	M
41	0.532901	37.5749	2	Sk5	M
42	0.506773	36.1196	2	Sk5	M
43	0.615044	42.8418	2	Sk5	M
44	0.657511	43.6473	2	Sk5	M
47	0.47816	34.2111	2	Sk5	M
48	0.563989	41.172	2	Sk5	M
49	0.68079	47.0768	2	Sk5	M
50	0.425387	33.1379	2	Sk5	M
51	0.434097	32.2591	2	Sk5	M
52	0.561679	40.2515	2	Sk5	M
53	0.571341	41.9437	2	Sk5	M
54	0.70862	50.9591	2	Sk5	M
55	0.882625	60.1734	2	Sk5	M
56	0.434632	33.1856	2	Sk5	M
57	0.892777	59.252	2	Sk5	M
58	0.769544	52.4287	2	Sk5	M
59	0.635024	42.9292	2	Sk5	M
60	0.783548	51.4098	2	Sk5	M
61	0.413762	31.1504	2	Sk5	M
62	0.521973	37.3416	2	Sk5	M
63	0.57535	40.3811	2	Sk5	M
64	0.605394	43.1813	2	Sk5	M
65	0.596867	43.2079	2	Sk5	M
66	0.644639	45.7471	2	Sk5	M
67	0.538865	38.6607	2	Sk5	M
68	0.584354	42.7586	2	Sk5	M
69	0.666205	46.6142	2	Sk5	M
70	0.470746	34.6252	2	Sk5	M
71	0.622251	42.7062	2	Sk5	M
72	0.605271	41.7539	2	Sk5	M
73	0.462318	37.0739	2	Sk5	M
74	0.55884	40.7001	2	Sk5	M
75	0.534805	38.5586	2	Sk5	M
76	0.291046	24.437	2	Sk5	M
77	0.525795	38.0902	2	Sk5	M
78	0.814786	56.7997	2	Sk5	M
79	0.574481	39.9174	2	Sk5	M
80	0.528352	37.8544	2	Sk5	M
81	0.724769	49.2469	2	Sk5	M
82	0.71778	48.9664	2	Sk5	M
83	0.689528	46.8997	2	Sk5	M
84	0.551647	39.8238	2	Sk5	M
85	0.344903	25.9986	2	Sk5	M
86	0.328751	25.2323	2	Sk5	M
87	0.318981	26.8499	2	Sk5	M
88	0.663758	44.5136	2	Sk5	M
89	0.715917	48.9009	2	Sk5	M
90	0.541586	37.2007	2	Sk5	M
91	0.583939	40.6352	2	Sk5	M
92	0.844075	56.4065	2	Sk5	M
93	0.536494	38.1322	2	Sk5	M
94	0.320223	24.9246	2	Sk5	M
95	0.618077	42.9163	2	Sk5	M
96	0.474117	34.5968	2	Sk5	M
98	0.286071	24.737	2	Sk5	M
99	0.685882	46.2202	2	Sk5	M
100	0.648305	46.0122	2	Sk5	M
101	0.77567	51.7993	2	Sk5	M
102	0.481106	35.4354	2	Sk5	M
[truncated: 1,345 more rows]

## Sheet: sFTIRM carbonates post-inspect
Spectrum	ROI	Skeleton_ID	Sex	v2_height	v3_height	v2_area	v3_area		Notes
16	1	BG2	F	#NULL!	0.001315	#NULL!	0.045017		#NULL! = empty cell
6	1	BG2	F	#NULL!	0.001316	#NULL!	0.025927		SK12 is excluded
78	1	BG2	F	#NULL!	0.001324	#NULL!	0.107301
1	1	BG2	F	#NULL!	0.001489	#NULL!	0.053651
31	1	BG2	F	#NULL!	0.001531	#NULL!	0.089163
24	1	BG2	F	#NULL!	0.00162	#NULL!	0.100581
36	1	BG2	F	#NULL!	0.001666	#NULL!	0.060713
40	1	BG2	F	#NULL!	0.001699	#NULL!	0.042683
35	1	BG2	F	#NULL!	0.001709	#NULL!	0.075794
10	1	BG2	F	#NULL!	0.001776	#NULL!	0.03682
5	1	BG2	F	#NULL!	0.001791	#NULL!	0.057141
28	1	BG2	F	#NULL!	0.001813	#NULL!	0.092389
22	1	BG2	F	#NULL!	0.001816	#NULL!	0.049234
26	1	BG2	F	#NULL!	0.00183	#NULL!	0.062058
4	1	BG2	F	#NULL!	0.001845	#NULL!	0.093881
27	1	BG2	F	#NULL!	0.001876	#NULL!	0.054094
75	1	BG2	F	#NULL!	0.001903	#NULL!	0.108221
34	1	BG2	F	#NULL!	0.001941	#NULL!	0.033775
13	1	BG2	F	#NULL!	0.001942	#NULL!	0.042618
14	1	BG2	F	#NULL!	0.001943	#NULL!	0.108468
72	1	BG2	F	#NULL!	0.001975	#NULL!	0.109568
2	1	BG2	F	#NULL!	0.002001	#NULL!	0.118783
81	1	BG2	F	#NULL!	0.002008	#NULL!	0.067554
55	1	BG2	F	#NULL!	0.002032	#NULL!	0.09527
32	1	BG2	F	#NULL!	0.002086	#NULL!	0.069159
61	1	BG2	F	#NULL!	0.002115	#NULL!	0.099397
15	1	BG2	F	#NULL!	0.002144	#NULL!	0.06901
50	1	BG2	F	#NULL!	0.00217	#NULL!	0.102276
62	1	BG2	F	#NULL!	0.00219	#NULL!	0.038417
101	1	BG2	F	#NULL!	0.00219	#NULL!	0.124576
76	1	BG2	F	#NULL!	0.002209	#NULL!	0.124948
80	1	BG2	F	#NULL!	0.002242	#NULL!	0.064502
48	1	BG2	F	#NULL!	0.002246	#NULL!	0.139572
59	1	BG2	F	#NULL!	0.002261	#NULL!	0.083139
33	1	BG2	F	#NULL!	0.002266	#NULL!	0.05887
60	1	BG2	F	#NULL!	0.002297	#NULL!	0.069747
44	1	BG2	F	#NULL!	0.002325	#NULL!	0.078843
57	1	BG2	F	#NULL!	0.00235	#NULL!	0.112511
66	1	BG2	F	#NULL!	0.002378	#NULL!	0.080994
9	2	BG2	F	#NULL!	0.002391	#NULL!	0.018686
3	1	BG2	F	#NULL!	0.002396	#NULL!	0.114643
58	1	BG2	F	#NULL!	0.002407	#NULL!	0.07831
106	1	BG2	F	#NULL!	0.00241	#NULL!	0.094282
43	1	BG2	F	#NULL!	0.002416	#NULL!	0.007436
39	1	BG2	F	#NULL!	0.002416	#NULL!	0.075276
46	1	BG2	F	#NULL!	0.002447	#NULL!	0.101685
146	1	BG2	F	#NULL!	0.002449	#NULL!	0.118704
21	1	BG2	F	#NULL!	0.002475	#NULL!	#NULL!
82	1	BG2	F	#NULL!	0.002507	#NULL!	0.088784
0	1	BG2	F	#NULL!	0.002518	#NULL!	0.119375
172	1	BG2	F	#NULL!	0.002522	#NULL!	0.105708
174	1	BG2	F	#NULL!	0.002568	#NULL!	0.141051
104	1	BG2	F	#NULL!	0.002573	#NULL!	0.064558
54	1	BG2	F	#NULL!	0.002574	#NULL!	0.12063
123	1	BG2	F	#NULL!	0.002683	#NULL!	0.132071
71	1	BG2	F	#NULL!	0.002713	#NULL!	0.125266
150	1	BG2	F	#NULL!	0.002714	#NULL!	0.088744
102	1	BG2	F	#NULL!	0.00272	#NULL!	0.114252
105	1	BG2	F	#NULL!	0.002739	#NULL!	0.107728
192	1	BG2	F	#NULL!	0.002749	#NULL!	0.121178
144	1	BG2	F	#NULL!	0.002755	#NULL!	0.133468
169	1	BG2	F	#NULL!	0.002774	#NULL!	0.105851
69	1	BG2	F	#NULL!	0.00278	#NULL!	0.134479
41	1	BG2	F	#NULL!	0.002795	#NULL!	0.068867
20	2	BG2	F	#NULL!	0.002834	#NULL!	#NULL!
12	2	BG2	F	#NULL!	0.002856	#NULL!	0.007938
63	1	BG2	F	#NULL!	0.002865	#NULL!	0.031945
49	1	BG2	F	#NULL!	0.00288	#NULL!	0.138847
149	1	BG2	F	#NULL!	0.002896	#NULL!	0.081879
45	1	BG2	F	#NULL!	0.002908	#NULL!	0.098746
77	1	BG2	F	#NULL!	0.002919	#NULL!	0.121345
64	1	BG2	F	#NULL!	0.002933	#NULL!	0.073551
19	1	BG2	F	#NULL!	0.002938	#NULL!	0.044428
84	1	BG2	F	#NULL!	0.002959	#NULL!	0.090178
42	1	BG2	F	#NULL!	0.002967	#NULL!	0.053882
68	1	BG2	F	#NULL!	0.002998	#NULL!	0.126231
37	1	BG2	F	#NULL!	0.003024	#NULL!	0.076057
11	2	BG2	F	#NULL!	0.003034	#NULL!	0.019125
8	2	BG2	F	#NULL!	0.003059	#NULL!	0.05682
70	1	BG2	F	#NULL!	0.003142	#NULL!	0.144482
79	1	BG2	F	#NULL!	0.003148	#NULL!	0.111727
65	1	BG2	F	#NULL!	0.003156	#NULL!	0.051098
97	1	BG2	F	#NULL!	0.003174	#NULL!	0.136097
127	1	BG2	F	#NULL!	0.003193	#NULL!	0.13033
99	1	BG2	F	#NULL!	0.003194	#NULL!	0.125198
73	1	BG2	F	#NULL!	0.0032	#NULL!	0.14094
120	1	BG2	F	#NULL!	0.003219	#NULL!	0.170339
93	1	BG2	F	#NULL!	0.003231	#NULL!	0.170016
85	1	BG2	F	#NULL!	0.003237	#NULL!	0.088781
16	2	BG2	F	#NULL!	0.003255	#NULL!	0.041202
167	1	BG2	F	#NULL!	0.003266	#NULL!	0.158971
1	2	BG2	F	#NULL!	0.003285	#NULL!	0.053843
7	2	BG2	F	#NULL!	0.003296	#NULL!	0.06701
90	1	BG2	F	#NULL!	0.003336	#NULL!	0.137088
4	2	BG2	F	#NULL!	0.003341	#NULL!	0.08847
147	1	BG2	F	#NULL!	0.003348	#NULL!	0.13181
96	1	BG2	F	#NULL!	0.003354	#NULL!	0.151117
125	1	BG2	F	#NULL!	0.003358	#NULL!	0.122872
100	1	BG2	F	#NULL!	0.003373	#NULL!	0.143098
17	2	BG2	F	#NULL!	0.003475	#NULL!	0.021637
6	2	BG2	F	#NULL!	0.003484	#NULL!	0.031737
83	1	BG2	F	#NULL!	0.00349	#NULL!	0.112455
117	1	BG2	F	#NULL!	0.003504	#NULL!	0.188975
87	1	BG2	F	#NULL!	0.003551	#NULL!	0.064871
86	1	BG2	F	#NULL!	0.003561	#NULL!	0.08761
126	1	BG2	F	#NULL!	0.003561	#NULL!	0.149956
5	2	BG2	F	#NULL!	0.003567	#NULL!	0.057929
111	1	BG2	F	#NULL!	0.003569	#NULL!	0.124821
15	2	BG2	F	#NULL!	0.003621	#NULL!	0.073976
10	2	BG2	F	#NULL!	0.003628	#NULL!	0.043836
170	1	BG2	F	#NULL!	0.003658	#NULL!	0.152352
153	1	BG2	F	#NULL!	0.003666	#NULL!	0.098968
92	1	BG2	F	#NULL!	0.003686	#NULL!	0.156475
119	1	BG2	F	#NULL!	0.003694	#NULL!	0.17358
27	3	BG2	F	#NULL!	0.003719	#NULL!	0.119321
24	2	BG2	F	#NULL!	0.003737	#NULL!	0.093523
2	2	BG2	F	#NULL!	0.003752	#NULL!	0.121279
94	1	BG2	F	#NULL!	0.00377	#NULL!	0.191298
108	1	BG2	F	#NULL!	0.003776	#NULL!	0.074121
13	2	BG2	F	#NULL!	0.003789	#NULL!	0.036806
107	1	BG2	F	#NULL!	0.003828	#NULL!	0.111823
36	2	BG2	F	#NULL!	0.003867	#NULL!	0.050041
26	2	BG2	F	#NULL!	0.003892	#NULL!	0.060745
145	1	BG2	F	#NULL!	0.003946	#NULL!	0.20262
35	2	BG2	F	#NULL!	0.003958	#NULL!	0.088438
121	1	BG2	F	#NULL!	0.003973	#NULL!	0.198914
32	2	BG2	F	#NULL!	0.004021	#NULL!	0.054424
110	1	BG2	F	#NULL!	0.004021	#NULL!	0.117188
124	1	BG2	F	#NULL!	0.004092	#NULL!	0.158728
21	3	BG2	F	#NULL!	0.004102	#NULL!	0.120534
19	2	BG2	F	#NULL!	0.004104	#NULL!	0.051667
33	2	BG2	F	#NULL!	0.004155	#NULL!	0.050899
38	2	BG2	F	#NULL!	0.004161	#NULL!	0.069112
31	2	BG2	F	#NULL!	0.004176	#NULL!	0.084132
3	2	BG2	F	#NULL!	0.004191	#NULL!	0.12002
40	2	BG2	F	#NULL!	0.004199	#NULL!	0.030042
27	2	BG2	F	#NULL!	0.004228	#NULL!	0.068635
18	2	BG2	F	#NULL!	0.004232	#NULL!	#NULL!
22	2	BG2	F	#NULL!	0.004243	#NULL!	0.043754
43	2	BG2	F	#NULL!	0.004255	#NULL!	#NULL!
44	2	BG2	F	#NULL!	0.00428	#NULL!	0.059892
56	2	BG2	F	#NULL!	0.004365	#NULL!	0.102732
34	2	BG2	F	#NULL!	0.004388	#NULL!	0.026774
151	2	BG2	F	#NULL!	0.004408	#NULL!	0.059009
28	2	BG2	F	#NULL!	0.004409	#NULL!	0.125115
39	2	BG2	F	#NULL!	0.004443	#NULL!	0.047778
0	2	BG2	F	#NULL!	0.004501	#NULL!	0.123836
131	1	BG2	F	#NULL!	0.004506	#NULL!	0.066072
42	2	BG2	F	#NULL!	0.004645	#NULL!	0.029347
46	2	BG2	F	#NULL!	0.004754	#NULL!	0.101416
109	1	BG2	F	#NULL!	0.0048	#NULL!	0.094438
62	2	BG2	F	#NULL!	0.004804	#NULL!	0.046315
14	2	BG2	F	#NULL!	0.00484	#NULL!	0.116747
50	2	BG2	F	#NULL!	0.005001	#NULL!	0.115564
47	2	BG2	F	#NULL!	0.005002	#NULL!	0.087224
60	2	BG2	F	#NULL!	0.005048	#NULL!	0.079915
57	2	BG2	F	#NULL!	0.005051	#NULL!	0.112009
55	2	BG2	F	#NULL!	0.005071	#NULL!	0.098187
72	2	BG2	F	#NULL!	0.005126	#NULL!	0.114019
58	2	BG2	F	#NULL!	0.005128	#NULL!	0.076839
61	2	BG2	F	#NULL!	0.005133	#NULL!	0.084149
37	2	BG2	F	#NULL!	0.005135	#NULL!	0.070212
59	2	BG2	F	#NULL!	0.005143	#NULL!	0.082534
82	2	BG2	F	#NULL!	0.00522	#NULL!	0.065072
45	2	BG2	F	#NULL!	0.005303	#NULL!	0.091692
78	2	BG2	F	#NULL!	0.005317	#NULL!	0.121887
41	2	BG2	F	#NULL!	0.005335	#NULL!	0.072425
66	2	BG2	F	#NULL!	0.005391	#NULL!	0.076231
54	2	BG2	F	#NULL!	0.00549	#NULL!	0.127854
80	2	BG2	F	#NULL!	0.005498	#NULL!	0.065301
64	2	BG2	F	#NULL!	0.005527	#NULL!	0.055164
75	2	BG2	F	#NULL!	0.005548	#NULL!	0.108032
69	2	BG2	F	#NULL!	0.00557	#NULL!	0.123974
63	2	BG2	F	#NULL!	0.005657	#NULL!	0.020815
76	2	BG2	F	#NULL!	0.005673	#NULL!	0.116896
81	2	BG2	F	#NULL!	0.005689	#NULL!	0.060566
84	2	BG2	F	#NULL!	0.005704	#NULL!	0.074398
49	2	BG2	F	#NULL!	0.005716	#NULL!	0.147816
71	2	BG2	F	#NULL!	0.005902	#NULL!	0.121668
77	2	BG2	F	#NULL!	0.005968	#NULL!	0.113445
73	2	BG2	F	#NULL!	0.006092	#NULL!	0.138618
68	2	BG2	F	#NULL!	0.00611	#NULL!	0.132288
101	2	BG2	F	#NULL!	0.006206	#NULL!	0.122721
106	2	BG2	F	#NULL!	0.006215	#NULL!	0.104634
166	4	BG2	F	#NULL!	0.006217	#NULL!	0.119114
79	2	BG2	F	#NULL!	0.006277	#NULL!	0.1071
102	2	BG2	F	#NULL!	0.006288	#NULL!	0.104283
65	2	BG2	F	#NULL!	0.006316	#NULL!	0.05781
70	2	BG2	F	#NULL!	0.006353	#NULL!	0.155421
104	2	BG2	F	#NULL!	0.006388	#NULL!	0.063229
99	2	BG2	F	#NULL!	0.006444	#NULL!	0.109103
93	2	BG2	F	#NULL!	0.006459	#NULL!	0.164723
85	2	BG2	F	#NULL!	0.006511	#NULL!	0.086895
105	2	BG2	F	#NULL!	0.006537	#NULL!	0.1036
146	2	BG2	F	#NULL!	0.00655	#NULL!	0.112269
86	2	BG2	F	#NULL!	0.00661	#NULL!	0.089482
96	2	BG2	F	#NULL!	0.006646	#NULL!	0.142907
123	2	BG2	F	#NULL!	0.006666	#NULL!	0.119
111	3	BG2	F	#NULL!	0.006701	#NULL!	0.072251
100	2	BG2	F	#NULL!	0.006814	#NULL!	0.134489
192	2	BG2	F	#NULL!	0.006843	#NULL!	0.11186
83	2	BG2	F	#NULL!	0.006913	#NULL!	0.124921
108	2	BG2	F	#NULL!	0.00692	#NULL!	0.070464
87	2	BG2	F	#NULL!	0.006975	#NULL!	0.058002
150	2	BG2	F	#NULL!	0.007006	#NULL!	0.077365
90	2	BG2	F	#NULL!	0.007019	#NULL!	0.15262
144	2	BG2	F	#NULL!	0.007077	#NULL!	0.130578
97	2	BG2	F	#NULL!	0.007095	#NULL!	0.144189
92	2	BG2	F	#NULL!	0.00712	#NULL!	0.155105
110	2	BG2	F	#NULL!	0.007325	#NULL!	0.128277
174	2	BG2	F	#NULL!	0.007356	#NULL!	0.14838
127	2	BG2	F	#NULL!	0.007359	#NULL!	0.132126
125	2	BG2	F	#NULL!	0.007371	#NULL!	0.129474
172	2	BG2	F	#NULL!	0.007385	#NULL!	0.1154
120	2	BG2	F	#NULL!	0.0074	#NULL!	0.1814
111	2	BG2	F	#NULL!	0.00742	#NULL!	0.137784
169	2	BG2	F	#NULL!	0.007464	#NULL!	0.115321
94	2	BG2	F	#NULL!	0.007479	#NULL!	0.198323
153	2	BG2	F	#NULL!	0.007484	#NULL!	0.082166
119	2	BG2	F	#NULL!	0.007524	#NULL!	0.183534
126	2	BG2	F	#NULL!	0.00763	#NULL!	0.15257
147	2	BG2	F	#NULL!	0.007682	#NULL!	0.137289
131	2	BG2	F	#NULL!	0.007695	#NULL!	0.061263
124	2	BG2	F	#NULL!	0.007713	#NULL!	0.153252
167	2	BG2	F	#NULL!	0.007736	#NULL!	0.159878
107	2	BG2	F	#NULL!	0.007822	#NULL!	0.120524
170	2	BG2	F	#NULL!	0.008069	#NULL!	0.150561
109	2	BG2	F	#NULL!	0.008118	#NULL!	0.086094
121	2	BG2	F	#NULL!	0.008255	#NULL!	0.201855
145	2	BG2	F	#NULL!	0.008318	#NULL!	0.205685
95	1	BG2	F	0.001147	0.00366	0.0073	0.174303
90	3	BG2	F	0.001206	0.006789	0.012463	0.150815
29	2	BG2	F	0.001329	0.004039	0.003454	0.106677
48	2	BG2	F	0.001404	0.005208	0.010099	0.142904
29	1	BG2	F	0.001418	0.001508	0.007906	0.097752
47	1	BG2	F	0.001483	0.002526	0.018627	0.095649
143	2	BG2	F	0.001535	0.007926	0.016855	0.181867
122	2	BG2	F	0.001562	0.007098	0.009451	0.160203
122	1	BG2	F	0.001564	0.002872	0.009374	0.150278
95	2	BG2	F	0.001595	0.006818	0.013966	0.186245
98	1	BG2	F	0.001681	0.003023	0.002785	0.123079
148	1	BG2	F	0.001788	0.003021	0.021828	0.121095
142	1	BG2	F	0.001808	0.003549	0.023355	0.145373
98	2	BG2	F	0.001856	0.006648	0.002402	0.124248
128	1	BG2	F	0.001889	0.002356	0.020001	0.082302
142	2	BG2	F	0.001913	0.007995	0.023331	0.152945
30	1	BG2	F	0.001974	0.001056	0.012066	0.087613
53	1	BG2	F	0.002053	0.002595	0.001635	0.117286
148	2	BG2	F	0.002082	0.00758	0.02839	0.122002
30	2	BG2	F	0.002201	0.003593	0.008784	0.092837
53	2	BG2	F	0.002229	0.005089	0.006538	0.104177
128	2	BG2	F	0.00223	0.00605	0.019458	0.063787
201	3	BG2	F	0.002302	#NULL!	0.020011	#NULL!
165	1	BG2	F	0.002403	0.004039	0.016886	0.203341
191	3	BG2	F	0.00243	0.006712	0.046822	0.120035
143	1	BG2	F	0.002606	0.003588	0.032991	0.168097
23	1	BG2	F	0.002676	0.001845	0.006029	0.064902
160	3	BG2	F	0.002768	#NULL!	0.014612	#NULL!
192	4	BG2	F	0.002831	0.007182	0.088828	0.129321
23	2	BG2	F	0.00287	0.003749	0.001194	0.075214
217	4	BG2	F	0.002871	0.007411	0.082087	0.187543
174	3	BG2	F	0.002919	0.00597	0.058582	0.105569
190	1	BG2	F	0.002969	0.002937	0.026494	0.185832
56	3	BG2	F	0.003013	0.005209	0.037659	0.145741
115	1	BG2	F	0.003037	0.004024	0.011343	0.184592
193	1	BG2	F	0.00306	0.003383	0.018815	0.137535
173	1	BG2	F	0.003079	0.00415	0.034327	0.159055
51	1	BG2	F	0.00313	0.002129	0.015309	0.092856
51	2	BG2	F	0.003157	0.005005	0.012892	0.101562
173	2	BG2	F	0.003184	0.008452	0.03602	0.150572
74	1	BG2	F	0.003189	0.002565	0.047825	0.149249
149	2	BG2	F	0.003228	0.007334	0.01821	0.081416
52	1	BG2	F	0.003234	0.002195	0.026656	0.099809
115	2	BG2	F	0.003242	0.007855	0.00938	0.182844
103	1	BG2	F	0.003313	0.002942	0.043692	0.146044
89	1	BG2	F	0.00336	0.003522	0.108111	0.162284
89	2	BG2	F	0.003375	0.006879	0.101012	0.148618
190	2	BG2	F	0.003385	0.008741	0.035575	0.20496
52	2	BG2	F	0.003407	0.004996	0.027023	0.105372
193	2	BG2	F	0.003418	0.008029	0.025869	0.149714
165	2	BG2	F	0.003421	0.008184	0.020272	0.207555
21	2	BG2	F	0.00343	0.004971	0.007494	#NULL!
118	1	BG2	F	0.003484	0.003172	0.009855	0.166558
74	2	BG2	F	0.003512	0.006215	0.059148	0.173093
67	1	BG2	F	0.003523	0.003277	0.08541	0.12169
103	2	BG2	F	0.00354	0.006504	0.043541	0.144787
130	1	BG2	F	0.003636	0.002646	0.059906	0.104607
67	2	BG2	F	0.003644	0.006367	0.093577	0.138396
25	1	BG2	F	0.00369	0.001727	0.057921	0.09517
25	2	BG2	F	0.003796	0.003912	0.055667	0.111155
130	2	BG2	F	0.003837	0.006894	0.069557	0.09116
118	2	BG2	F	0.00389	0.007069	0.005099	0.181303
181	3	BG2	F	0.004034	#NULL!	0.003253	#NULL!
164	2	BG2	F	0.004052	0.007964	0.043	0.197912
196	2	BG2	F	0.004113	0.00794	0.039172	0.168772
117	2	BG2	F	0.004116	0.007359	0.050311	0.194506
164	1	BG2	F	0.004121	0.003674	0.046131	0.189955
196	1	BG2	F	0.004143	0.002818	0.047251	0.163717
116	2	BG2	F	0.004148	0.007292	0.008011	0.227912
46	4	BG2	F	0.004173	0.004273	0.042972	0.225455
137	1	BG2	F	0.004177	#NULL!	0.016036	#NULL!
116	1	BG2	F	0.004217	0.003136	0.016708	0.222679
202	3	BG2	F	0.004348	#NULL!	0.028454	#NULL!
137	2	BG2	F	0.004412	#NULL!	0.017686	#NULL!
91	2	BG2	F	0.004593	0.006328	0.034165	0.195657
91	1	BG2	F	0.004598	0.002764	0.040095	0.19015
200	4	BG2	F	0.004755	0.009489	0.266115	0.062441
110	3	BG2	F	0.004827	0.011066	0.041024	0.364495
69	3	BG2	F	0.004938	0.006497	0.04118	0.208075
54	4	BG2	F	0.005073	#NULL!	0.032355	#NULL!
79	3	BG2	F	0.005132	0.006054	0.126064	0.141741
9	3	BG2	F	0.005258	0.001476	0.05517	0.044596
219	4	BG2	F	0.005466	0.009732	0.095761	0.306157
34	3	BG2	F	0.005502	0.00274	0.106707	0.049437
112	3	BG2	F	0.005567	0.006395	0.118131	0.080525
203	3	BG2	F	0.005584	0.022811	0.082692	#NULL!
134	3	BG2	F	0.00579	0.007585	0.03993	0.179189
28	3	BG2	F	0.005832	0.003016	0.13554	0.039986
159	3	BG2	F	0.00588	#NULL!	0.03349	#NULL!
121	4	BG2	F	0.005883	0.006161	0.105566	0.140401
168	1	BG2	F	0.006124	0.003406	0.080368	0.178154
168	2	BG2	F	0.00621	0.008078	0.082569	0.173786
193	4	BG2	F	0.00626	0.006972	0.068376	0.197741
141	1	BG2	F	0.006612	0.002823	0.110238	0.253878
175	1	BG2	F	0.006641	0.004793	0.102459	0.303622
123	3	BG2	F	0.006673	0.007485	0.111345	0.179222
166	1	BG2	F	0.006737	0.002255	0.074901	0.169622
161	3	BG2	F	0.006753	#NULL!	0.096251	#NULL!
191	1	BG2	F	0.006782	0.003564	0.087617	0.199086
191	2	BG2	F	0.006836	0.008915	0.085138	0.194055
48	3	BG2	F	0.006886	0.004494	0.11476	0.118402
175	2	BG2	F	0.006887	0.00951	0.107086	0.300946
141	2	BG2	F	0.006971	0.007441	0.110878	0.26217
166	2	BG2	F	0.006998	0.00804	0.072665	0.160097
148	4	BG2	F	0.007	0.0086	0.127672	0.25211
91	3	BG2	F	0.007053	0.007018	0.121586	0.165595
196	3	BG2	F	0.007134	0.00491	0.097357	0.142632
196	4	BG2	F	0.007134	0.007869	0.096019	0.210978
165	3	BG2	F	0.007245	0.006924	0.075406	0.230813
153	3	BG2	F	0.007259	0.011329	0.088183	#NULL!
168	3	BG2	F	0.007301	0.007292	0.13121	0.150683
68	3	BG2	F	0.007314	0.00623	0.119698	0.261617
171	1	BG2	F	0.007468	0.003213	0.089841	0.179031
47	4	BG2	F	0.007594	0.006277	0.106279	0.25691
88	1	BG2	F	0.007607	0.00707	0.064834	0.185843
88	2	BG2	F	0.007607	0.00707	0.064834	0.185843
108	4	BG2	F	0.007643	0.007587	0.189027	0.166524
26	3	BG2	F	0.007716	0.008427	0.110557	0.364183
133	3	BG2	F	0.007747	0.008314	0.151575	0.083862
171	2	BG2	F	0.00775	0.008276	0.089878	0.194017
135	3	BG2	F	0.007808	0.006712	0.055055	0.236498
113	3	BG2	F	0.007956	0.00802	0.133209	0.258832
14	3	BG2	F	0.007973	0.003388	0.134442	0.194946
197	2	BG2	F	0.008033	0.008219	0.09607	0.209551
47	3	BG2	F	0.008044	0.004767	0.153719	0.164851
172	4	BG2	F	0.008106	0.006999	0.175901	0.152934
143	4	BG2	F	0.008185	0.00927	0.132633	0.293724
197	1	BG2	F	0.008204	0.003797	0.100007	0.197858
188	1	BG2	F	0.008209	0.003693	0.112031	0.241351
175	3	BG2	F	0.008241	#NULL!	0.13599	#NULL!
49	3	BG2	F	0.008244	0.00642	0.134938	0.294719
46	3	BG2	F	0.008378	0.005063	0.135778	0.11884
194	3	BG2	F	0.008456	0.00561	0.172749	#NULL!
182	3	BG2	F	0.008513	0.017839	0.058274	0.104033
190	3	BG2	F	0.008633	0.007879	0.176703	0.203799
150	4	BG2	F	0.008638	0.00772	0.203951	0.164914
188	2	BG2	F	0.00874	0.009758	0.120377	0.241906
161	1	BG2	F	0.008847	#NULL!	0.090743	#NULL!
183	1	BG2	F	0.00885	#NULL!	0.114455	#NULL!
215	4	BG2	F	0.008904	0.010726	0.147415	0.340621
161	2	BG2	F	0.008905	#NULL!	0.090758	#NULL!
183	2	BG2	F	0.008915	#NULL!	0.119622	#NULL!
165	4	BG2	F	0.009043	0.008226	0.214129	0.4498
83	4	BG2	F	0.009183	0.005629	0.164582	0.123624
142	4	BG2	F	0.009351	0.007077	0.256856	0.298212
171	4	BG2	F	0.009369	0.007286	0.187912	0.214159
168	4	BG2	F	0.009426	0.00935	0.166605	0.328662
44	3	BG2	F	0.009441	0.004438	0.124015	0.14705
35	4	BG2	F	0.009537	0.004076	0.148442	0.243418
155	3	BG2	F	0.009603	0.009871	0.15418	0.225681
32	4	BG2	F	0.009632	#NULL!	0.140312	#NULL!
190	4	BG2	F	0.009769	0.006934	0.153967	0.188692
192	3	BG2	F	0.009854	0.005067	0.160088	0.158784
25	3	BG2	F	0.009871	0.005418	0.177946	0.218966
206	1	BG2	F	0.009914	0.004326	0.145659	0.296295
144	4	BG2	F	0.009922	0.009686	0.177731	0.353269
137	3	BG2	F	0.009961	0.009343	0.174333	0.24712
70	3	BG2	F	0.009991	0.007496	0.132866	0.252337
197	4	BG2	F	0.010012	0.010151	0.174683	0.377563
206	2	BG2	F	0.010026	0.009706	0.137361	0.288713
195	3	BG2	F	0.010043	0.006061	0.157574	0.206553
152	3	BG2	F	0.010138	0.006576	0.190547	0.244839
191	4	BG2	F	0.010157	0.007339	0.152468	0.272291
114	3	BG2	F	0.010161	0.006886	0.16983	0.276014
122	3	BG2	F	0.010162	0.009097	0.174505	0.300202
194	4	BG2	F	0.010166	0.007784	0.175751	0.296835
147	4	BG2	F	0.010196	0.007557	0.167145	0.321667
212	1	BG2	F	0.010345	0.006872	0.164332	0.426187
156	3	BG2	F	0.010389	0.006136	0.085073	0.047006
122	4	BG2	F	0.010449	0.008403	0.154811	0.346259
212	2	BG2	F	0.010506	0.011807	0.160709	0.431189
204	1	BG2	F	0.010537	#NULL!	0.139182	#NULL!
204	2	BG2	F	0.010759	#NULL!	0.138358	#NULL!
210	1	BG2	F	0.010768	0.006875	0.175728	0.391952
102	3	BG2	F	0.010867	0.008147	0.181324	0.386543
213	2	BG2	F	0.010915	0.011994	0.126666	0.420736
210	2	BG2	F	0.01092	0.011438	0.169681	0.399117
112	1	BG2	F	0.010933	0.006496	0.200975	0.362039
183	3	BG2	F	0.010986	0.018343	0.120733	0.07227
213	1	BG2	F	0.011022	0.00588	0.133447	0.413531
112	2	BG2	F	0.011122	0.010602	0.202296	0.327565
189	1	BG2	F	0.011234	0.005058	0.224668	0.339125
89	3	BG2	F	0.011382	0.008378	0.196802	0.307971
158	3	BG2	F	0.01142	0.014731	0.15836	0.032054
10	4	BG2	F	0.011447	0.004621	0.210345	0.327019
189	2	BG2	F	0.011476	0.01036	0.229489	0.347693
73	4	BG2	F	0.011574	0.008766	0.192885	0.433548
197	3	BG2	F	0.011643	0.008979	0.19421	0.251802
154	3	BG2	F	0.011652	0.008469	0.300927	0.23988
23	3	BG2	F	0.011658	0.007254	0.176023	0.385486
152	1	BG2	F	0.011666	0.005666	0.129439	0.335542
125	3	BG2	F	0.011788	0.008974	0.202035	0.290099
138	1	BG2	F	0.011795	0.021727	0.165334	0.760076
138	2	BG2	F	0.011878	0.023312	0.169219	0.702764
205	2	BG2	F	0.011912	0.011699	0.221973	0.355058
205	1	BG2	F	0.011984	0.006716	0.221557	0.342382
204	4	BG2	F	0.011995	0.00804	0.242367	0.313577
45	3	BG2	F	0.012064	0.004541	0.179781	0.161352
161	4	BG2	F	0.0121	0.007576	0.275934	0.284822
152	2	BG2	F	0.012101	0.009753	0.12303	0.338818
58	4	BG2	F	0.012168	0.005168	0.255841	0.274376
208	1	BG2	F	0.012213	0.006412	0.207131	0.372646
120	3	BG2	F	0.012238	0.009584	0.203939	0.315767
189	4	BG2	F	0.012257	0.0081	0.183857	0.32688
167	4	BG2	F	0.012488	0.008518	0.262331	0.370049
208	2	BG2	F	0.01249	0.011146	0.203073	0.366631
186	3	BG2	F	0.012497	0.008664	0.224018	0.341966
149	4	BG2	F	0.012695	0.009276	0.217317	0.323715
92	3	BG2	F	0.012793	0.008754	0.239445	0.300539
109	4	BG2	F	0.012796	0.007548	0.184947	0.134456
77	3	BG2	F	0.012848	0.011377	0.226318	0.581377
188	3	BG2	F	0.013051	0.00848	0.23457	0.348474
207	4	BG2	F	0.013379	0.008051	0.231219	0.442111
218	4	BG2	F	0.013441	0.012432	0.221075	0.490023
10	3	BG2	F	0.013714	0.00617	0.247677	0.272287
55	4	BG2	F	0.013758	#NULL!	0.207005	#NULL!
106	4	BG2	F	0.013773	0.007789	0.285706	0.267168
78	3	BG2	F	0.013807	0.010075	0.253259	0.414657
105	3	BG2	F	0.013817	0.006769	0.22672	0.316455
114	2	BG2	F	0.013849	0.009624	0.207925	0.350591
114	1	BG2	F	0.013866	0.00577	0.21209	0.336388
74	3	BG2	F	0.013878	0.007196	0.249514	0.347849
218	3	BG2	F	0.0139	0.006629	0.289139	0.302099
6	3	BG2	F	0.01391	0.005232	0.18962	0.309475
93	3	BG2	F	0.014055	0.007952	0.301312	0.355151
132	1	BG2	F	0.014064	0.01062	0.293582	0.587932
164	3	BG2	F	0.014166	0.010055	0.257129	0.445758
205	3	BG2	F	0.01441	0.017014	0.166865	0.464781
67	3	BG2	F	0.014432	0.006744	0.251555	0.273594
15	3	BG2	F	0.014461	0.00772	0.247319	0.414978
132	3	BG2	F	0.014472	0.007745	0.181823	0.151987
73	3	BG2	F	0.01451	0.008116	0.276709	0.416018
26	4	BG2	F	0.014701	0.004677	0.232426	0.402594
187	1	BG2	F	0.014735	0.006991	0.251696	0.416203
113	1	BG2	F	0.014746	0.00612	0.244958	0.400101
53	4	BG2	F	0.014747	#NULL!	0.253811	#NULL!
132	2	BG2	F	0.014764	0.014428	0.302717	0.589423
53	3	BG2	F	0.014812	0.007726	0.252928	0.412595
170	4	BG2	F	0.014827	0.010319	0.262805	0.402338
48	4	BG2	F	0.01485	0.008666	0.26433	0.454789
113	2	BG2	F	0.014876	0.010411	0.247429	0.39754
49	4	BG2	F	0.014905	0.010152	0.236058	0.502707
187	2	BG2	F	0.014911	0.011301	0.258588	0.419225
13	4	BG2	F	0.015018	#NULL!	0.326466	#NULL!
80	3	BG2	F	0.015018	0.00948	0.300524	0.400518
101	3	BG2	F	0.01509	0.010125	0.183856	0.40903
72	3	BG2	F	0.01519	0.007455	0.306061	0.378129
41	4	BG2	F	0.015346	0.013833	0.297999	0.609531
173	4	BG2	F	0.015367	0.014778	0.300004	0.521438
177	3	BG2	F	0.01548	0.007491	0.254955	0.089211
187	3	BG2	F	0.015509	0.007698	0.265504	0.272725
203	4	BG2	F	0.01556	0.009965	0.28318	0.481112
195	4	BG2	F	0.015688	0.011062	0.31105	0.41531
169	4	BG2	F	0.015817	0.01228	0.280725	0.476822
30	4	BG2	F	0.01597	0.00676	0.28065	0.39704
151	4	BG2	F	0.015995	0.011418	0.329251	0.499071
214	3	BG2	F	0.016005	0.006878	0.294406	0.260614
178	3	BG2	F	0.016031	0.007659	0.239875	0.201692
102	4	BG2	F	0.016142	0.012603	0.310788	0.639649
126	4	BG2	F	0.016309	0.011007	0.306514	0.431305
54	3	BG2	F	0.016374	0.0072	0.277368	0.335413
174	4	BG2	F	0.016385	0.00981	0.287339	0.342091
50	4	BG2	F	0.016499	0.009395	0.309711	0.424221
201	4	BG2	F	0.016544	0.009339	0.252537	0.465552
22	4	BG2	F	0.016565	#NULL!	0.218821	#NULL!
202	4	BG2	F	0.016753	0.009728	0.378933	0.547483
36	4	BG2	F	0.016757	0.005901	0.354395	0.321643
199	3	BG2	F	0.016771	0.009813	0.274971	0.228524
119	4	BG2	F	0.017018	0.010846	0.267181	0.425462
9	4	BG2	F	0.01711	0.007956	0.334633	0.406937
5	4	BG2	F	0.017156	0.004907	0.354034	0.388857
108	3	BG2	F	0.017347	0.008629	0.280728	0.427008
198	3	BG2	F	0.017483	0.009902	0.158536	0.467626
217	3	BG2	F	0.017745	0.006758	0.261035	0.33554
211	1	BG2	F	0.017824	0.00815	0.300254	0.492448
115	3	BG2	F	0.017869	0.010877	0.367738	0.493767
151	3	BG2	F	0.017875	0.008257	0.290149	0.357645
75	3	BG2	F	0.017971	0.00631	0.302811	0.268754
167	3	BG2	F	0.018045	0.00964	0.293485	0.323313
32	3	BG2	F	0.018093	0.00718	0.345177	0.355084
57	4	BG2	F	0.018149	0.008464	0.336919	0.475055
144	3	BG2	F	0.018238	0.00809	0.323304	0.342894
198	4	BG2	F	0.018294	0.011445	0.248997	0.281893
182	4	BG2	F	0.018297	0.00843	0.326571	0.484906
211	2	BG2	F	0.018332	0.013078	0.306823	0.492415
13	3	BG2	F	0.018473	0.006961	0.287096	0.315739
71	4	BG2	F	0.01853	0.007382	0.313807	0.312176
186	4	BG2	F	0.018673	0.013972	0.319315	0.76352
45	4	BG2	F	0.018858	0.013453	0.315732	0.693463
75	4	BG2	F	0.018868	0.008523	0.310456	0.340877
199	4	BG2	F	0.01889	#NULL!	0.276955	#NULL!
216	4	BG2	F	0.018941	0.014621	0.348266	0.674045
215	3	BG2	F	0.018956	0.00955	0.343283	0.47285
176	3	BG2	F	0.019068	0.006382	0.335274	0.306396
137	4	BG2	F	0.019099	0.008195	0.29681	0.456429
121	3	BG2	F	0.019139	0.013418	0.303362	0.586937
94	4	BG2	F	0.019185	0.010408	0.341817	0.455896
146	4	BG2	F	0.019247	0.011925	0.344692	0.512694
183	4	BG2	F	0.019327	0.008908	0.369897	0.461455
103	3	BG2	F	0.01938	0.010601	0.310575	0.541334
31	4	BG2	F	0.019516	#NULL!	0.320424	#NULL!
65	4	BG2	F	0.019529	0.004335	0.401762	0.316772
59	4	BG2	F	0.019561	0.009153	0.30189	0.494744
163	1	BG2	F	0.019627	0.012288	0.377657	0.773714
86	4	BG2	F	0.0197	0.008623	0.388362	0.347752
100	4	BG2	F	0.019812	0.011044	0.384006	0.509993
163	2	BG2	F	0.019868	0.015998	0.381797	0.780173
100	3	BG2	F	0.020052	0.00893	0.320114	0.461553
101	4	BG2	F	0.020308	0.01057	0.360965	0.493759
205	4	BG2	F	0.020384	0.009785	0.41959	0.544764
209	1	BG2	F	0.020384	0.010587	0.291476	0.623751
31	3	BG2	F	0.020422	0.008224	0.349063	0.431972
185	2	BG2	F	0.020514	0.015664	0.36027	0.748286
185	1	BG2	F	0.020573	0.011653	0.367419	0.732793
209	2	BG2	F	0.020592	0.014761	0.285218	0.635204
71	3	BG2	F	0.020859	0.014209	0.410902	0.775317
50	3	BG2	F	0.021012	0.009432	0.364443	0.577717
158	1	BG2	F	0.021064	#NULL!	0.332282	#NULL!
67	4	BG2	F	0.021117	0.010718	0.386669	0.484561
98	3	BG2	F	0.021246	0.011092	0.39647	0.58633
178	4	BG2	F	0.021453	0.013312	0.472379	0.694589
81	4	BG2	F	0.021488	0.013734	0.413227	0.725367
36	3	BG2	F	0.021528	0.012537	0.34985	0.681747
147	3	BG2	F	0.021554	0.01021	0.407639	0.424842
208	4	BG2	F	0.021736	0.015929	0.437793	0.847116
88	3	BG2	F	0.021757	0.007741	0.325637	0.383723
158	2	BG2	F	0.021788	#NULL!	0.334709	#NULL!
133	1	BG2	F	0.021792	0.009603	0.328784	0.739193
99	3	BG2	F	0.021971	0.013449	0.382888	0.830896
81	3	BG2	F	0.021983	0.008794	0.423855	0.433388
66	3	BG2	F	0.022034	0.007969	0.337431	0.40162
29	3	BG2	F	0.022055	0.008548	0.38578	0.494774
133	2	BG2	F	0.022114	0.012588	0.328474	0.715643
136	1	BG2	F	0.022189	0.009418	0.391559	0.498988
173	3	BG2	F	0.022214	0.010765	0.387307	0.389607
145	4	BG2	F	0.022249	0.010245	0.401411	0.398511
219	1	BG2	F	0.022291	0.007902	0.362605	0.597048
136	2	BG2	F	0.022388	0.012749	0.387541	0.501298
219	2	BG2	F	0.022525	0.011061	0.368653	0.586524
120	4	BG2	F	0.022638	0.010156	0.372748	0.339132
163	4	BG2	F	0.022698	0.013698	0.435985	0.579196
20	4	BG2	F	0.022788	0.006827	0.386429	0.741208
219	3	BG2	F	0.022962	0.012325	0.477172	0.631908
52	4	BG2	F	0.023199	0.010697	0.427027	0.538632
80	4	BG2	F	0.023273	0.014217	0.409269	0.747933
76	4	BG2	F	0.023356	0.014919	0.375628	0.4244
76	3	BG2	F	0.02345	0.011228	0.467021	0.489039
116	4	BG2	F	0.023527	0.011256	0.415578	0.508224
208	3	BG2	F	0.023546	0.01381	0.415937	0.764592
55	3	BG2	F	0.023547	0.009008	0.452586	0.456573
177	4	BG2	F	0.023646	0.013839	0.482421	0.658428
104	4	BG2	F	0.023714	0.012535	0.432517	0.612657
195	1	BG2	F	0.023873	0.010333	0.389665	0.712363
195	2	BG2	F	0.024155	0.013846	0.385293	0.719505
52	3	BG2	F	0.024232	0.009042	0.471322	0.528189
139	3	BG2	F	0.024311	0.024069	0.417165	0.631594
11	3	BG2	F	0.024356	0.007852	0.45138	0.334031
180	4	BG2	F	0.024661	0.014561	0.529279	0.788809
209	3	BG2	F	0.024728	0.012926	0.415452	0.634866
12	3	BG2	F	0.024854	0.011748	0.406165	0.68309
162	1	BG2	F	0.024955	0.015483	0.467059	0.853088
216	3	BG2	F	0.025004	#NULL!	0.417812	#NULL!
95	4	BG2	F	0.025066	0.012788	0.466271	0.646829
12	4	BG2	F	0.025083	0.008624	0.47207	0.51796
162	2	BG2	F	0.025231	0.018284	0.467234	0.849723
96	4	BG2	F	0.025271	0.01447	0.434911	0.847665
170	3	BG2	F	0.025358	0.013091	0.468995	0.631094
136	3	BG2	F	0.02545	0.010238	0.470327	0.387108
140	1	BG2	F	0.025462	0.012293	0.433761	0.77041
16	3	BG2	F	0.025529	0.010649	0.399188	0.429622
39	4	BG2	F	0.025606	0.006458	0.405665	0.438888
117	4	BG2	F	0.025665	0.014266	0.415754	0.725265
156	4	BG2	F	0.025682	0.014083	0.544106	0.457979
139	1	BG2	F	0.025712	0.022237	0.425842	1.16747
164	4	BG2	F	0.025726	0.014413	0.456279	0.635365
140	2	BG2	F	0.025843	0.015518	0.431263	0.788779
140	4	BG2	F	0.025894	0.014204	0.457416	0.742568
139	2	BG2	F	0.025907	0.024509	0.423768	1.14452
125	4	BG2	F	0.025908	0.011678	0.461326	0.600974
154	4	BG2	F	0.025908	0.016087	0.367763	0.911222
51	4	BG2	F	0.026042	0.011114	0.433934	0.694304
74	4	BG2	F	0.026067	0.016914	0.487542	0.935116
152	4	BG2	F	0.026399	0.013459	0.45748	0.834683
206	4	BG2	F	0.026429	0.011122	0.505538	0.774949
42	4	BG2	F	0.026593	0.028833	0.551485	1.42827
107	3	BG2	F	0.026655	0.01304	0.49473	0.670709
176	1	BG2	F	0.02666	0.009258	0.565158	0.478763
79	4	BG2	F	0.02668	0.013744	0.485878	0.645621
8	3	BG2	F	0.026711	0.010971	0.508545	0.6194
39	3	BG2	F	0.026739	0.013318	0.472584	0.673805
44	4	BG2	F	0.02685	0.017116	0.491319	0.798133
25	4	BG2	F	0.026918	0.013399	0.455498	0.704576
176	2	BG2	F	0.026925	0.011383	0.570479	0.42136
95	3	BG2	F	0.026981	0.010634	0.513485	0.508542
119	3	BG2	F	0.027066	0.012111	0.461829	0.651484
176	4	BG2	F	0.027203	0.009688	0.491608	0.664992
194	1	BG2	F	0.027284	0.012204	0.462965	0.84408
23	4	BG2	F	0.027413	0.013025	0.514727	0.697156
129	4	BG2	F	0.027416	0.012796	0.5208	0.656763
179	3	BG2	F	0.027724	0.020054	0.421552	0.951583
160	1	BG2	F	0.027729	#NULL!	0.216451	#NULL!
194	2	BG2	F	0.027776	0.015238	0.465415	0.830489
86	3	BG2	F	0.027828	0.013564	0.478519	0.612336
19	4	BG2	F	0.027934	0.01557	0.602767	0.987249
150	3	BG2	F	0.027938	0.014844	0.456557	0.672826
160	4	BG2	F	0.027944	0.01871	0.512289	1.03773
186	1	BG2	F	0.027963	0.010868	0.516053	0.734756
186	2	BG2	F	0.027964	0.014394	0.508073	0.747989
63	4	BG2	F	0.02801	0.007231	0.513597	0.533646
130	3	BG2	F	0.028138	0.01506	0.477859	0.724486
130	4	BG2	F	0.028244	0.017027	0.542895	0.879857
35	3	BG2	F	0.028308	0.011186	0.545305	0.467766
148	3	BG2	F	0.028514	0.011012	0.484184	0.604411
96	3	BG2	F	0.028521	0.012013	0.553131	0.648763
181	4	BG2	F	0.028622	0.010431	0.568359	0.743657
17	4	BG2	F	0.028623	0.008595	0.494482	0.660265
68	4	BG2	F	0.028802	0.013802	0.496693	0.743719
160	2	BG2	F	0.029072	#NULL!	0.217878	#NULL!
94	3	BG2	F	0.029129	0.014763	0.502502	0.805654
105	4	BG2	F	0.029516	0.013449	0.618042	0.657743
30	3	BG2	F	0.029568	0.010824	0.529565	0.630222
171	3	BG2	F	0.029612	0.016392	0.533478	0.826372
198	1	BG2	F	0.029618	0.015735	0.478257	0.937669
82	3	BG2	F	0.029708	0.014965	0.513237	0.906131
117	3	BG2	F	0.029773	0.017665	0.519696	0.945978
60	4	BG2	F	0.029851	0.012413	0.53036	0.698608
189	3	BG2	F	0.03	0.014981	0.522705	0.764891
213	3	BG2	F	0.030002	0.017904	0.528996	1.02184
138	4	BG2	F	0.03007	0.018258	0.614049	0.923255
20	3	BG2	F	0.030248	0.008483	0.495932	0.372725
33	4	BG2	F	0.030287	0.017739	0.56712	0.480979
185	3	BG2	F	0.030376	0.016825	0.511962	0.859571
1	4	BG2	F	0.030398	0.017613	0.501688	0.948763
8	4	BG2	F	0.030487	0.022494	0.572338	1.21758
127	3	BG2	F	0.030492	0.015691	0.526818	0.797752
172	3	BG2	F	0.030571	0.016579	0.605789	0.662281
179	4	BG2	F	0.030584	0.014365	0.613644	0.838111
41	3	BG2	F	0.030596	0.013292	0.553657	0.795371
155	1	BG2	F	0.030785	0.012053	0.581003	0.790918
143	3	BG2	F	0.030876	0.016413	0.58933	0.819043
65	3	BG2	F	0.030885	0.014815	0.53996	0.680065
157	3	BG2	F	0.03103	0.016994	0.554101	0.817914
169	3	BG2	F	0.031118	0.0158	0.595786	0.754544
5	3	BG2	F	0.03115	0.01531	0.534136	0.789583
155	2	BG2	F	0.031196	0.015874	0.582108	0.819238
124	3	BG2	F	0.031252	0.014301	0.568279	0.68681
85	3	BG2	F	0.031263	0.011705	0.617296	0.62003
104	3	BG2	F	0.031358	0.013971	0.583026	0.696575
153	4	BG2	F	0.031377	0.013803	0.613598	0.678343
123	4	BG2	F	0.031441	0.014928	0.604499	0.803521
198	2	BG2	F	0.03147	0.018828	0.472953	0.924542
2	3	BG2	F	0.031576	0.01582	0.571376	0.878276
149	3	BG2	F	0.031595	0.016224	0.522532	0.78441
139	4	BG2	F	0.031602	0.01775	0.593648	0.893755
29	4	BG2	F	0.031857	0.015526	0.601497	0.907229
42	3	BG2	F	0.03193	0.014483	0.503301	0.710488
131	4	BG2	F	0.031964	0.015841	0.553908	0.856284
184	4	BG2	F	0.031973	0.016227	0.632505	0.853738
97	4	BG2	F	0.032191	0.016319	0.613123	0.955401
17	3	BG2	F	0.032334	0.014015	0.563265	0.671369
193	3	BG2	F	0.032421	0.00942	0.471195	#NULL!
200	1	BG2	F	0.032451	0.015511	0.493684	1.16064
180	1	BG2	F	0.032471	0.016423	0.561447	0.822011
200	2	BG2	F	0.032479	0.018145	0.473518	1.16123
134	1	BG2	F	0.032513	0.013129	0.641005	0.799836
207	1	BG2	F	0.032559	0.018548	0.568371	1.13957
217	2	BG2	F	0.032715	0.014442	0.564132	0.72629
134	2	BG2	F	0.032744	0.014119	0.64031	0.817391
40	4	BG2	F	0.032759	0.016602	0.618239	0.923051
180	2	BG2	F	0.032774	0.018931	0.550652	0.804001
207	2	BG2	F	0.032786	0.019632	0.561328	1.13195
11	4	BG2	F	0.03286	0.015252	0.5864	0.886961
214	1	BG2	F	0.032867	0.012163	0.524622	0.865391
217	1	BG2	F	0.032954	0.010907	0.570562	0.717944
218	1	BG2	F	0.032963	0.013151	0.57176	0.918218
103	4	BG2	F	0.033013	0.014668	0.602267	0.812815
64	3	BG2	F	0.033081	0.012499	0.641892	0.716746
166	3	BG2	F	0.033162	0.018362	0.56146	0.933485
214	2	BG2	F	0.033198	0.015071	0.521229	0.852925
97	3	BG2	F	0.033238	0.016689	0.612601	0.925609
24	4	BG2	F	0.033253	0.018186	0.588754	1.00509
64	4	BG2	F	0.033386	0.017505	0.565643	0.893396
218	2	BG2	F	0.033438	0.016591	0.567982	0.916218
129	3	BG2	F	0.033595	0.015464	0.567996	0.847189
135	1	BG2	F	0.033644	0.016531	0.611299	0.974122
33	3	BG2	F	0.034242	0.013304	0.591971	0.732517
135	2	BG2	F	0.034307	0.017217	0.618438	0.968426
140	3	BG2	F	0.034522	0.018598	0.604291	0.964954
0	4	BG2	F	0.034575	0.017421	0.585537	0.925995
56	4	BG2	F	0.03458	0.016456	0.613538	0.912252
61	4	BG2	F	0.034676	0.016015	0.638669	0.853607
132	4	BG2	F	0.034731	0.015389	0.566639	0.710842
175	4	BG2	F	0.034943	0.015696	0.65018	0.900174
215	1	BG2	F	0.034956	0.01227	0.666439	0.770848
116	3	BG2	F	0.035054	0.015397	0.633029	0.786621
215	2	BG2	F	0.035397	0.015391	0.665584	0.769392
209	4	BG2	F	0.035547	0.018502	0.629057	0.95871
200	3	BG2	F	0.035565	0.005523	0.629444	#NULL!
203	1	BG2	F	0.035631	0.018548	0.618641	0.876387
216	2	BG2	F	0.035731	0.020173	0.623772	1.0177
57	3	BG2	F	0.035745	0.018065	0.649071	0.726018
1	3	BG2	F	0.035786	0.015919	0.596625	0.968855
185	4	BG2	F	0.035824	0.019973	0.675281	1.209
84	4	BG2	F	0.035829	0.017954	0.623761	1.05608
216	1	BG2	F	0.035831	0.016458	0.632182	1.02193
133	4	BG2	F	0.036081	0.018784	0.683133	0.856513
203	2	BG2	F	0.036082	0.02095	0.608469	0.847879
77	4	BG2	F	0.036388	0.017906	0.683732	0.963435
34	4	BG2	F	0.036447	0.016561	0.639737	0.930888
106	3	BG2	F	0.036599	0.018974	0.687307	1.06759
43	4	BG2	F	0.03681	0.021751	0.754364	1.23454
99	4	BG2	F	0.03688	0.01819	0.651827	1.06341
4	4	BG2	F	0.036905	0.019748	0.660826	1.14272
131	3	BG2	F	0.036938	0.013521	0.61859	0.681935
72	4	BG2	F	0.037036	0.028264	0.63343	1.48042
128	4	BG2	F	0.037101	0.015354	0.692152	0.832242
188	4	BG2	F	0.037151	0.020854	0.694758	1.18605
14	4	BG2	F	0.037183	0.015933	0.678906	0.991413
78	4	BG2	F	0.037335	0.018034	0.668147	0.930185
134	4	BG2	F	0.037519	0.023739	0.578283	1.12429
159	4	BG2	F	0.03763	0.024944	0.628712	1.22375
87	3	BG2	F	0.037708	0.020295	0.665142	0.90889
210	3	BG2	F	0.037771	0.017515	0.657656	0.949367
22	3	BG2	F	0.037811	0.018948	0.605573	0.988096
61	3	BG2	F	0.038008	0.017214	0.687934	1.00502
154	1	BG2	F	0.038128	0.015796	0.726414	1.01982
59	3	BG2	F	0.038481	0.018467	0.738342	0.941178
51	3	BG2	F	0.03858	0.016692	0.707878	0.946057
145	3	BG2	F	0.038937	0.017532	0.676097	1.02311
154	2	BG2	F	0.039021	0.018452	0.743593	0.984809
66	4	BG2	F	0.039176	0.016852	0.717968	0.717655
211	3	BG2	F	0.039256	0.019438	0.742359	1.18962
83	3	BG2	F	0.039306	0.01791	0.707469	1.06585
58	3	BG2	F	0.03936	0.016204	0.705009	0.871986
82	4	BG2	F	0.039386	0.020952	0.709506	1.20481
89	4	BG2	F	0.03964	0.020678	0.692391	1.11557
128	3	BG2	F	0.039685	0.022926	0.77943	1.23189
18	4	BG2	F	0.039689	0.024954	0.708867	1.5084
107	4	BG2	F	0.039731	0.02144	0.707963	1.34291
127	4	BG2	F	0.039877	0.021714	0.713065	1.25904
141	3	BG2	F	0.039989	0.022041	0.642773	0.950622
69	4	BG2	F	0.040118	0.018443	0.721283	1.09815
18	3	BG2	F	0.040172	0.024256	0.762891	1.23295
199	2	BG2	F	0.040356	0.027104	0.70857	1.50136
199	1	BG2	F	0.040544	0.024449	0.725156	1.50293
135	4	BG2	F	0.040549	0.020889	0.674146	1.10049
213	4	BG2	F	0.040746	0.025732	0.707772	1.44369
157	1	BG2	F	0.041018	0.019073	0.721552	1.25412
158	4	BG2	F	0.041104	0.021986	0.809846	1.04229
126	3	BG2	F	0.04113	0.017412	0.770925	0.904947
157	2	BG2	F	0.041227	0.021254	0.715487	1.22968
7	4	BG2	F	0.04172	0.020879	0.784902	1.17007
70	4	BG2	F	0.041986	0.025652	0.753743	1.32132
113	4	BG2	F	0.042229	0.023193	0.724122	1.30142
37	3	BG2	F	0.042332	0.020383	0.744484	1.22227
27	4	BG2	F	0.042545	0.023722	0.717498	1.29745
124	4	BG2	F	0.042809	0.019266	0.787892	1.17932
87	4	BG2	F	0.043025	0.024915	0.760421	1.32936
155	4	BG2	F	0.043027	0.020728	0.837666	0.987074
110	4	BG2	F	0.043098	0.021622	0.839907	0.988329
184	1	BG2	F	0.043404	0.01908	0.832283	1.31562
207	3	BG2	F	0.043413	0.020822	0.794324	1.06153
24	3	BG2	F	0.043565	0.022245	0.773794	1.2516
146	3	BG2	F	0.044016	0.020783	0.772649	1.16459
60	3	BG2	F	0.044041	0.021161	0.784499	1.17711
184	2	BG2	F	0.044049	0.022777	0.827267	1.31946
118	3	BG2	F	0.044376	0.02067	0.770774	1.15936
7	3	BG2	F	0.044679	0.018379	0.771942	1.05083
157	4	BG2	F	0.044806	0.027542	0.872223	1.21309
178	2	BG2	F	0.045193	0.0205	0.813002	1.10246
212	3	BG2	F	0.045234	0.019152	0.868009	1.07538
178	1	BG2	F	0.04532	0.01786	0.823795	1.11533
63	3	BG2	F	0.045342	0.021243	0.812683	1.19018
98	4	BG2	F	0.04538	0.021011	0.874343	1.22103
40	3	BG2	F	0.045514	0.02056	0.7961	1.29324
28	4	BG2	F	0.045734	0.022659	0.791331	1.21314
62	3	BG2	F	0.045737	0.017561	0.786472	1.04444
2	4	BG2	F	0.046005	0.021754	0.81924	1.24016
62	4	BG2	F	0.046109	0.02263	0.811494	1.37035
3	3	BG2	F	0.046157	0.022997	0.815025	1.33715
115	4	BG2	F	0.047059	0.030114	0.782159	1.4266
214	4	BG2	F	0.047415	0.025299	0.90577	1.55226
136	4	BG2	F	0.047573	0.027816	0.860402	1.3364
84	3	BG2	F	0.047827	0.025362	0.845089	1.37313
38	3	BG2	F	0.047869	0.023588	0.897447	1.2214
162	4	BG2	F	0.047891	0.024439	0.890412	1.5345
91	4	BG2	F	0.047942	0.022077	0.823629	1.13275
177	1	BG2	F	0.047947	0.023487	0.848496	1.3906
92	4	BG2	F	0.048383	0.021538	0.892953	1.22999
109	3	BG2	F	0.04851	0.023503	0.957229	1.17546
177	2	BG2	F	0.048629	0.026341	0.850624	1.37386
16	4	BG2	F	0.048691	0.025321	0.839211	1.46112
85	4	BG2	F	0.049284	0.020916	0.921963	1.25632
93	4	BG2	F	0.049326	0.019684	0.899162	1.17637
19	3	BG2	F	0.049517	0.023773	0.87599	1.31392
211	4	BG2	F	0.049546	0.027514	0.984264	1.75544
114	4	BG2	F	0.050024	0.024218	0.853185	1.40749
142	3	BG2	F	0.050342	0.019603	0.896649	0.821782
6	4	BG2	F	0.050488	0.022952	0.879439	1.27947
38	4	BG2	F	0.051181	0.025534	0.983032	1.44688
112	4	BG2	F	0.051282	0.023677	0.960434	1.14703
43	3	BG2	F	0.051512	0.017229	0.874545	0.866649
141	4	BG2	F	0.051684	0.027722	1.00117	1.73927
0	3	BG2	F	0.053215	0.019375	0.928177	1.00268
4	3	BG2	F	0.05333	0.023092	0.974939	1.26764
118	4	BG2	F	0.053388	0.025719	0.993831	1.62054
210	4	BG2	F	0.053483	0.029171	0.963379	1.71457
184	3	BG2	F	0.053883	0.026454	0.999797	1.34287
162	3	BG2	F	0.054297	0.024805	1.02535	1.3466
15	4	BG2	F	0.054488	0.025068	0.960118	1.55234
163	3	BG2	F	0.054814	0.027337	1.00661	1.52491
156	1	BG2	F	0.055106	0.023719	1.03746	1.55003
156	2	BG2	F	0.05516	0.027032	1.03902	1.54809
212	4	BG2	F	0.055889	0.030394	1.05439	1.80829
37	4	BG2	F	0.056534	0.026859	1.05879	1.60131
90	4	BG2	F	0.056764	0.025164	1.03902	1.48382
3	4	BG2	F	0.058626	0.030655	1.0955	1.77206
179	1	BG2	F	0.059481	0.021906	0.924224	1.15611
201	1	BG2	F	0.059639	0.029308	1.06436	1.85703
179	2	BG2	F	0.05986	0.025187	0.912398	1.11314
201	2	BG2	F	0.060313	0.032856	1.05406	1.88843
202	1	BG2	F	0.060537	0.024108	1.06048	1.46736
187	4	BG2	F	0.060736	0.030962	1.14961	1.75346
202	2	BG2	F	0.061126	0.027678	1.06113	1.43375
206	3	BG2	F	0.061188	0.031712	1.11168	1.69438
21	4	BG2	F	0.063084	0.026487	1.29546	2.01449
111	4	BG2	F	0.06377	0.032569	1.11192	1.58448
88	4	BG2	F	0.064476	0.028663	1.2389	1.72382
84	4	Sk14	M	#NULL!	0.001917	#NULL!	0.01337
59	4	Sk14	M	#NULL!	0.002057	#NULL!	0.014941
83	4	Sk14	M	#NULL!	0.00208	#NULL!	#NULL!
18	4	Sk14	M	#NULL!	0.002169	#NULL!	0.002783
60	4	Sk14	M	#NULL!	0.002255	#NULL!	0.039034
40	4	Sk14	M	#NULL!	0.002482	#NULL!	0.0214
107	3	Sk14	M	#NULL!	0.002511	#NULL!	0.065197
108	4	Sk14	M	#NULL!	0.002568	#NULL!	#NULL!
86	3	Sk14	M	#NULL!	0.002582	#NULL!	0.042043
61	4	Sk14	M	#NULL!	0.002703	#NULL!	0.004194
86	4	Sk14	M	#NULL!	0.002909	#NULL!	#NULL!
69	3	Sk14	M	#NULL!	0.002944	#NULL!	#NULL!
18	3	Sk14	M	#NULL!	0.003097	#NULL!	0.220541
106	4	Sk14	M	#NULL!	0.003185	#NULL!	0.035469
81	4	Sk14	M	#NULL!	0.00322	#NULL!	#NULL!
109	4	Sk14	M	#NULL!	0.003445	#NULL!	#NULL!
59	3	Sk14	M	#NULL!	0.003796	#NULL!	0.038918
103	4	Sk14	M	#NULL!	0.00382	#NULL!	0.014107
126	3	Sk14	M	#NULL!	0.003826	#NULL!	0.09377
82	4	Sk14	M	#NULL!	0.003856	#NULL!	0.004913
97	3	Sk14	M	#NULL!	0.003916	#NULL!	0.095481
90	3	Sk14	M	#NULL!	0.004518	#NULL!	0.036573
106	3	Sk14	M	#NULL!	0.005215	#NULL!	0.211397
132	2	Sk14	M	#NULL!	0.005828	#NULL!	0.039596
199	4	Sk14	M	#NULL!	0.006147	#NULL!	0.001333
161	4	Sk14	M	#NULL!	0.006368	#NULL!	0.078761
162	4	Sk14	M	#NULL!	0.006487	#NULL!	0.09469
113	3	Sk14	M	#NULL!	0.006633	#NULL!	0.113848
157	4	Sk14	M	#NULL!	0.006774	#NULL!	0.090522
180	4	Sk14	M	#NULL!	0.00686	#NULL!	0.140864
181	4	Sk14	M	#NULL!	0.006888	#NULL!	0.098656
178	4	Sk14	M	#NULL!	0.006905	#NULL!	#NULL!
17	1	Sk14	M	#NULL!	0.007124	#NULL!	0.206244
201	4	Sk14	M	#NULL!	0.007226	#NULL!	0.027382
200	4	Sk14	M	#NULL!	0.007391	#NULL!	0.027395
179	4	Sk14	M	#NULL!	0.007536	#NULL!	0.054464
182	4	Sk14	M	#NULL!	0.007831	#NULL!	0.145966
135	1	Sk14	M	#NULL!	0.008553	#NULL!	0.171633
177	1	Sk14	M	#NULL!	0.009589	#NULL!	0.320174
176	1	Sk14	M	#NULL!	0.013805	#NULL!	0.513304
38	4	Sk14	M	0.001343	0.001808	0.025707	#NULL!
110	2	Sk14	M	0.001505	0.005933	0.030893	0.09611
19	4	Sk14	M	0.001871	#NULL!	0.046234	#NULL!
107	4	Sk14	M	0.001983	0.002821	0.016721	#NULL!
105	4	Sk14	M	0.002331	0.003573	0.01221	0.053827
62	4	Sk14	M	0.002684	0.002651	0.050817	0.012969
85	4	Sk14	M	0.002691	0.002788	0.002907	#NULL!
160	4	Sk14	M	0.002738	0.006211	0.046645	0.092181
68	3	Sk14	M	0.002798	0.004766	0.094104	0.082381
164	4	Sk14	M	0.002949	0.0071	0.062645	0.101048
129	4	Sk14	M	0.003142	0.003522	0.023272	0.064705
219	1	Sk14	M	0.003156	0.008292	0.140712	0.224291
136	1	Sk14	M	0.003166	0.008068	0.042275	0.170562
26	3	Sk14	M	0.003207	#NULL!	0.057493	#NULL!
168	4	Sk14	M	0.003324	0.006872	0.030915	0.111408
197	4	Sk14	M	0.003562	0.006896	0.052152	0.066883
64	3	Sk14	M	0.003644	#NULL!	0.236194	#NULL!
91	3	Sk14	M	0.003717	0.006054	0.053944	0.041658
175	4	Sk14	M	0.003744	0.004672	0.074913	0.117767
203	2	Sk14	M	0.00381	0.007888	0.006607	0.26995
80	2	Sk14	M	0.00387	0.00308	0.05819	0.075177
81	2	Sk14	M	0.004047	0.003051	0.070023	0.069991
37	4	Sk14	M	0.004318	0.002025	0.044121	0.004413
163	4	Sk14	M	0.004551	0.006667	0.093368	0.12638
158	4	Sk14	M	0.00459	0.008401	0.062301	0.173834
170	2	Sk14	M	0.004646	0.005631	0.068439	0.094619
113	2	Sk14	M	0.004803	#NULL!	0.047444	#NULL!
132	4	Sk14	M	0.005078	0.008004	0.047554	0.155407
41	4	Sk14	M	0.005104	0.00312	0.140861	#NULL!
192	2	Sk14	M	0.005307	0.006207	0.089882	0.164669
20	4	Sk14	M	0.005317	0.001603	0.091136	#NULL!
202	4	Sk14	M	0.005476	0.009931	0.052281	0.230812
6	3	Sk14	M	0.005575	#NULL!	0.051656	#NULL!
38	2	Sk14	M	0.005613	0.001856	0.039547	0.001021
103	2	Sk14	M	0.005795	0.004314	0.065078	0.107509
216	4	Sk14	M	0.005922	0.007593	0.101438	0.164553
82	2	Sk14	M	0.005979	#NULL!	0.065076	#NULL!
23	4	Sk14	M	0.006117	0.003214	0.109805	0.114211
167	4	Sk14	M	0.006344	0.006017	0.119688	0.091434
112	2	Sk14	M	0.006555	#NULL!	0.063757	#NULL!
28	3	Sk14	M	0.00664	#NULL!	0.079267	#NULL!
65	3	Sk14	M	0.006666	0.005711	0.26637	0.329383
59	2	Sk14	M	0.006753	0.002488	0.104204	0.066921
146	4	Sk14	M	0.00679	0.00666	0.136389	0.139307
191	2	Sk14	M	0.006817	0.006103	0.109766	0.090577
137	4	Sk14	M	0.006918	0.005627	0.106869	0.129683
79	2	Sk14	M	0.006944	#NULL!	0.118602	#NULL!
67	3	Sk14	M	0.006978	0.005507	0.179133	0.142945
60	2	Sk14	M	0.007016	0.003016	0.092139	0.08918
57	4	Sk14	M	0.007025	0.002952	0.108247	0.084232
190	2	Sk14	M	0.007037	0.006035	0.116092	0.130351
62	3	Sk14	M	0.007043	0.004572	0.102294	0.390501
70	1	Sk14	M	0.007275	0.007346	0.104163	0.241653
162	3	Sk14	M	0.007573	0.006442	0.154276	0.292609
81	3	Sk14	M	0.007575	0.008337	0.175676	0.325379
22	4	Sk14	M	0.007641	0.002228	0.139929	0.070674
119	3	Sk14	M	0.007831	0.005512	0.168197	0.244079
174	1	Sk14	M	0.008044	0.007737	0.138691	0.122086
33	3	Sk14	M	0.008057	0.00514	0.179609	0.210047
144	4	Sk14	M	0.008062	0.006469	0.129217	0.139085
5	3	Sk14	M	0.008076	#NULL!	0.07809	#NULL!
147	3	Sk14	M	0.008085	#NULL!	0.125437	#NULL!
159	4	Sk14	M	0.00816	0.005692	0.138995	0.130953
214	2	Sk14	M	0.008185	0.007809	0.110281	0.23057
145	3	Sk14	M	0.008491	#NULL!	0.1235	#NULL!
7	4	Sk14	M	0.008585	#NULL!	0.169529	#NULL!
203	4	Sk14	M	0.008605	0.015482	0.13875	#NULL!
55	3	Sk14	M	0.008665	0.004549	0.169565	0.179647
83	2	Sk14	M	0.00924	0.002831	0.128712	0.086952
123	3	Sk14	M	0.009355	#NULL!	0.15058	#NULL!
128	4	Sk14	M	0.009373	0.006508	0.130501	0.260371
114	2	Sk14	M	0.009405	#NULL!	0.13162	#NULL!
95	2	Sk14	M	0.009603	0.005319	0.170533	0.181676
115	2	Sk14	M	0.009771	0.005323	0.155653	0.138299
105	3	Sk14	M	0.01009	0.005775	0.189333	0.345897
25	3	Sk14	M	0.010116	0.003414	0.227182	0.159388
65	4	Sk14	M	0.010261	0.004529	0.105921	0.103731
216	2	Sk14	M	0.010285	#NULL!	0.111091	#NULL!
140	4	Sk14	M	0.010497	0.006607	0.15114	0.272236
214	1	Sk14	M	0.010518	0.009055	0.179082	0.164771
118	3	Sk14	M	0.010692	0.003778	0.170274	0.335585
165	4	Sk14	M	0.011076	0.008357	0.206159	0.276474
34	3	Sk14	M	0.011476	0.004548	0.259261	0.315288
19	3	Sk14	M	0.011516	0.00796	0.239911	0.664323
188	4	Sk14	M	0.011668	0.009264	0.207416	0.252083
89	3	Sk14	M	0.011672	0.005553	0.190896	0.097026
143	3	Sk14	M	0.011683	0.006237	0.190832	0.330643
44	4	Sk14	M	0.01194	0.004542	0.189455	0.124754
9	2	Sk14	M	0.012003	0.001575	0.167685	0.170681
197	2	Sk14	M	0.012076	0.007695	0.14216	0.251743
79	4	Sk14	M	0.012114	0.005735	0.199362	0.225097
146	3	Sk14	M	0.01218	#NULL!	0.182917	#NULL!
155	4	Sk14	M	0.012281	0.008419	0.062308	0.18429
112	3	Sk14	M	0.012327	0.007645	0.361673	0.565573
83	3	Sk14	M	0.012339	0.009301	0.28733	0.472472
166	4	Sk14	M	0.012377	0.007517	0.178555	0.183445
60	3	Sk14	M	0.012664	0.007463	0.330053	0.570614
45	4	Sk14	M	0.012723	0.007044	0.224795	0.314509
185	4	Sk14	M	0.012814	0.00922	0.255481	0.265201
11	4	Sk14	M	0.012848	0.002153	0.214438	0.127709
98	3	Sk14	M	0.012952	0.004015	0.222155	0.116366
27	4	Sk14	M	0.012985	0.004523	0.184639	0.184226
102	3	Sk14	M	0.01301	0.005438	0.217328	0.397137
85	3	Sk14	M	0.013207	0.004354	0.223139	0.331032
133	4	Sk14	M	0.013397	0.006372	0.256955	0.026985
104	1	Sk14	M	0.013422	0.011013	0.219873	0.363183
30	2	Sk14	M	0.013539	0.005823	0.20217	0.266077
98	2	Sk14	M	0.013773	0.005708	0.251229	0.244197
111	3	Sk14	M	0.013848	0.002599	0.273435	0.277355
127	3	Sk14	M	0.014149	#NULL!	0.2451	#NULL!
196	2	Sk14	M	0.014334	0.008378	0.208925	0.287125
148	3	Sk14	M	0.014381	#NULL!	0.205857	#NULL!
213	2	Sk14	M	0.014643	0.008665	0.267898	0.313828
149	1	Sk14	M	0.01473	0.00946	0.219138	0.322489
212	2	Sk14	M	0.014734	0.008043	0.217563	0.286947
171	2	Sk14	M	0.014805	0.009796	0.261431	0.367651
32	2	Sk14	M	0.014925	0.004987	0.273884	0.23413
16	4	Sk14	M	0.01505	0.003702	0.202904	0.193938
160	2	Sk14	M	0.015242	0.008249	0.320228	0.338258
173	1	Sk14	M	0.015242	0.011314	0.311342	0.367058
91	2	Sk14	M	0.015271	0.005259	0.234648	0.158824
114	1	Sk14	M	0.015372	0.01069	0.262165	0.29258
183	4	Sk14	M	0.015373	0.010833	0.242497	0.299885
34	2	Sk14	M	0.015423	0.005433	0.271905	0.277392
66	3	Sk14	M	0.015441	0.007071	0.344372	0.497054
87	4	Sk14	M	0.015443	0.006332	0.277896	0.255639
63	3	Sk14	M	0.015473	#NULL!	0.308123	#NULL!
158	2	Sk14	M	0.015639	0.00794	0.228384	0.269486
84	3	Sk14	M	0.01565	0.008091	0.228457	0.579579
71	1	Sk14	M	0.01576	0.009368	0.329623	0.30534
131	4	Sk14	M	0.015863	0.007273	0.253529	0.355093
156	4	Sk14	M	0.015907	0.007505	0.272679	0.11809
48	2	Sk14	M	0.01603	0.00708	0.297176	0.293547
82	3	Sk14	M	0.016626	0.005244	0.252577	0.385962
136	4	Sk14	M	0.016866	0.009543	0.306255	0.355524
90	2	Sk14	M	0.016949	0.006077	0.365382	0.028184
102	2	Sk14	M	0.017043	0.007681	0.296284	0.391249
137	1	Sk14	M	0.017177	0.010997	0.319905	0.318852
50	2	Sk14	M	0.017313	0.005555	0.301557	0.299373
144	3	Sk14	M	0.017343	0.015386	0.352852	0.760205
94	2	Sk14	M	0.017447	0.006724	0.299921	0.303757
29	1	Sk14	M	0.017605	0.010401	0.271064	0.465154
2	2	Sk14	M	0.017615	0.005375	0.281005	0.258881
135	2	Sk14	M	0.0177	0.003829	0.23094	#NULL!
199	1	Sk14	M	0.017749	0.016145	0.489392	1.15757
56	4	Sk14	M	0.018016	0.006223	0.312409	0.26028
36	2	Sk14	M	0.018201	0.011137	0.304	0.567253
67	4	Sk14	M	0.018379	0.007097	0.265315	0.336174
134	2	Sk14	M	0.018396	0.015659	0.219737	0.496731
77	4	Sk14	M	0.01843	0.005245	0.287238	0.20423
147	1	Sk14	M	0.018496	0.011342	0.323034	0.348941
2	1	Sk14	M	0.018623	0.009535	0.302326	0.376363
130	4	Sk14	M	0.018672	0.008554	0.314946	0.407921
108	1	Sk14	M	0.01872	0.011326	0.334856	0.423594
123	2	Sk14	M	0.018757	0.006875	0.32688	0.247348
141	3	Sk14	M	0.018766	0.007016	0.337496	0.354031
135	4	Sk14	M	0.018788	0.011277	0.260222	0.526519
33	2	Sk14	M	0.018811	0.009354	0.318263	0.464354
87	3	Sk14	M	0.018905	0.016002	0.372345	0.683459
189	2	Sk14	M	0.01895	0.011045	0.314453	0.395494
160	3	Sk14	M	0.019141	0.01228	0.377486	0.477715
29	2	Sk14	M	0.019299	0.004933	0.262549	0.254219
125	3	Sk14	M	0.019398	0.002758	0.332752	#NULL!
99	2	Sk14	M	0.019399	0.005867	0.360359	0.236276
208	2	Sk14	M	0.019446	0.010128	0.345989	0.411416
10	2	Sk14	M	0.019475	0.005318	0.356307	0.253205
51	4	Sk14	M	0.019482	0.006222	0.34508	0.299866
116	2	Sk14	M	0.019495	0.006603	0.334622	0.216147
52	4	Sk14	M	0.019598	0.006997	0.314184	0.325383
171	1	Sk14	M	0.019704	0.012697	0.351177	0.485236
196	4	Sk14	M	0.019782	0.008444	0.371795	0.316372
32	3	Sk14	M	0.019832	0.002755	0.350832	0.391402
134	1	Sk14	M	0.019935	0.015505	0.38023	0.626234
124	3	Sk14	M	0.019944	#NULL!	0.303367	#NULL!
169	3	Sk14	M	0.020064	#NULL!	0.327088	#NULL!
149	3	Sk14	M	0.020283	#NULL!	0.363029	#NULL!
12	2	Sk14	M	0.020397	0.007725	0.349507	0.430735
62	1	Sk14	M	0.020673	0.014113	0.328103	0.599454
93	2	Sk14	M	0.020722	0.006592	0.396372	0.245369
219	3	Sk14	M	0.020781	0.013375	0.438206	0.665328
210	2	Sk14	M	0.020786	0.008118	0.360584	0.236226
205	2	Sk14	M	0.020795	0.010094	0.37537	0.392987
128	3	Sk14	M	0.021174	#NULL!	0.373522	#NULL!
215	4	Sk14	M	0.021281	0.011602	0.351548	0.509839
127	1	Sk14	M	0.021583	0.010071	0.370148	0.306454
172	1	Sk14	M	0.021637	0.011449	0.383401	0.384476
115	1	Sk14	M	0.021713	0.011891	0.423091	0.5131
198	4	Sk14	M	0.02176	0.016069	0.407513	0.480371
122	3	Sk14	M	0.021775	0.013655	0.405633	0.753152
14	2	Sk14	M	0.0219	#NULL!	0.385618	#NULL!
99	4	Sk14	M	0.022035	0.009895	0.421239	0.460756
196	1	Sk14	M	0.022126	0.016813	0.322319	0.78005
52	2	Sk14	M	0.022193	0.008719	0.357683	0.465539
51	2	Sk14	M	0.02233	0.008052	0.395159	0.409015
40	3	Sk14	M	0.022342	0.006506	0.389641	0.910709
161	2	Sk14	M	0.022347	0.009481	0.456731	0.415432
162	2	Sk14	M	0.022385	0.008284	0.409	0.437029
116	3	Sk14	M	0.022535	0.006832	0.414668	0.408018
70	3	Sk14	M	0.022573	0.014208	0.388669	0.761148
37	2	Sk14	M	0.022591	0.009316	0.372243	0.486428
101	3	Sk14	M	0.022772	0.01556	0.368162	0.83601
20	1	Sk14	M	0.022869	0.018103	0.327885	0.972091
49	1	Sk14	M	0.022904	0.010801	0.374815	0.429231
46	1	Sk14	M	0.023018	0.013518	0.342544	0.652243
161	3	Sk14	M	0.023129	0.015413	0.451199	0.76852
209	2	Sk14	M	0.02313	0.01005	0.399469	0.444348
162	1	Sk14	M	0.023143	0.014644	0.42056	0.608123
171	3	Sk14	M	0.023151	0.012582	0.392474	0.659745
15	1	Sk14	M	0.023224	0.01399	0.342622	0.626686
78	4	Sk14	M	0.023227	0.009397	0.416876	0.471373
39	2	Sk14	M	0.023265	0.009204	0.403038	0.487593
98	1	Sk14	M	0.023297	0.011933	0.410569	0.474151
195	4	Sk14	M	0.02331	0.011083	0.403833	0.555739
22	3	Sk14	M	0.023388	0.012213	0.383332	0.665433
9	1	Sk14	M	0.023403	0.013568	0.377294	0.695702
131	3	Sk14	M	0.023578	0.007525	0.421681	0.445404
175	2	Sk14	M	0.0236	0.010744	0.427809	0.488095
16	3	Sk14	M	0.023635	#NULL!	0.436964	#NULL!
170	4	Sk14	M	0.023661	0.010842	0.424201	0.494685
41	2	Sk14	M	0.023861	0.007925	0.448725	0.422842
79	3	Sk14	M	0.023864	0.011656	0.40638	0.693651
110	1	Sk14	M	0.024133	0.017333	0.338055	0.845135
173	4	Sk14	M	0.024197	0.010914	0.396404	0.447267
110	4	Sk14	M	0.024257	#NULL!	0.461267	#NULL!
49	2	Sk14	M	0.024407	0.009077	0.439386	0.472072
143	4	Sk14	M	0.02462	0.012362	0.437688	0.600949
156	3	Sk14	M	0.024674	0.009784	0.496411	0.690604
117	2	Sk14	M	0.024861	0.013088	0.481301	0.703571
72	4	Sk14	M	0.024866	0.010219	0.424063	0.475346
73	2	Sk14	M	0.024953	0.013811	0.425311	0.668655
188	1	Sk14	M	0.024962	0.016403	0.425767	0.68695
69	4	Sk14	M	0.025128	0.008509	0.425789	0.414263
128	1	Sk14	M	0.025172	0.0108	0.44024	0.549108
58	2	Sk14	M	0.025351	0.013178	0.405733	0.666094
8	1	Sk14	M	0.025462	0.015802	0.467418	0.880079
104	2	Sk14	M	0.025515	0.013721	0.479397	0.770038
35	4	Sk14	M	0.02558	0.013097	0.435579	0.759524
133	2	Sk14	M	0.025672	#NULL!	0.382348	#NULL!
210	4	Sk14	M	0.025697	0.016801	0.462714	0.732878
31	2	Sk14	M	0.025735	0.011982	0.458251	0.621057
77	3	Sk14	M	0.025816	0.014119	0.487408	0.822092
104	3	Sk14	M	0.025939	0.01177	0.445508	0.557341
133	1	Sk14	M	0.026021	0.019956	0.479631	0.909941
57	2	Sk14	M	0.026065	0.010965	0.471983	0.628673
24	4	Sk14	M	0.026096	0.010215	0.424874	0.505345
17	3	Sk14	M	0.026113	0.016878	0.421021	0.863751
126	1	Sk14	M	0.026125	0.015671	0.461613	0.877514
10	1	Sk14	M	0.026196	0.011241	0.466283	0.57013
100	2	Sk14	M	0.026404	0.01047	0.461173	0.642915
61	1	Sk14	M	0.026414	0.01813	0.502605	0.818692
213	1	Sk14	M	0.026438	0.016253	0.410677	0.749641
54	3	Sk14	M	0.026556	0.013726	0.501157	0.750024
39	1	Sk14	M	0.026566	0.009258	0.442122	0.663163
218	3	Sk14	M	0.026605	#NULL!	0.445119	#NULL!
12	1	Sk14	M	0.026694	0.015655	0.47673	0.894991
172	2	Sk14	M	0.026835	0.015239	0.447936	0.808692
138	2	Sk14	M	0.026858	0.0125	0.457741	0.648002
197	3	Sk14	M	0.026951	0.013202	0.516096	0.599698
191	1	Sk14	M	0.027034	0.015411	0.475156	0.694099
156	2	Sk14	M	0.027056	0.013636	0.460612	0.583524
184	4	Sk14	M	0.027148	0.015617	0.4537	0.083976
78	2	Sk14	M	0.027198	0.010623	0.500896	0.601861
20	2	Sk14	M	0.027266	0.012879	0.550994	0.621251
212	4	Sk14	M	0.027276	0.016959	0.505506	0.765586
14	3	Sk14	M	0.027315	0.002691	0.501931	0.708235
23	3	Sk14	M	0.027336	0.013243	0.534219	0.772547
67	2	Sk14	M	0.027407	0.013039	0.491317	0.629641
129	3	Sk14	M	0.027492	0.016328	0.446317	0.882573
201	1	Sk14	M	0.027518	0.015354	0.540679	0.972582
20	3	Sk14	M	0.027611	0.014437	0.580619	1.28237
100	1	Sk14	M	0.027649	0.015818	0.459482	0.759202
55	2	Sk14	M	0.027895	0.010719	0.474507	0.599279
104	4	Sk14	M	0.028106	0.011647	0.513586	0.603527
21	3	Sk14	M	0.028179	0.019361	0.485743	0.990657
92	3	Sk14	M	0.028211	0.016232	0.511882	0.694529
139	4	Sk14	M	0.028226	0.014976	0.507207	0.693262
165	3	Sk14	M	0.028317	0.015245	0.481268	0.76211
71	2	Sk14	M	0.028318	0.009759	0.497018	0.567223
111	1	Sk14	M	0.028563	0.01292	0.517007	0.428695
7	1	Sk14	M	0.028585	0.015751	0.492682	0.917305
93	4	Sk14	M	0.028625	0.013936	0.43816	0.679492
148	1	Sk14	M	0.028633	0.016293	0.519834	0.867854
153	2	Sk14	M	0.028679	0.010288	0.521004	0.58213
62	2	Sk14	M	0.028848	0.015084	0.542615	0.787867
193	2	Sk14	M	0.028887	0.013351	0.472434	0.708543
68	4	Sk14	M	0.02891	0.013447	0.50556	0.676827
40	2	Sk14	M	0.028954	0.008401	0.534678	0.413602
89	2	Sk14	M	0.028981	0.009654	0.580657	0.357397
155	2	Sk14	M	0.029138	0.010614	0.518581	0.227314
190	3	Sk14	M	0.029338	0.018968	0.466248	0.93878
107	1	Sk14	M	0.029339	0.01278	0.495189	0.295516
173	3	Sk14	M	0.029352	0.014668	0.521755	0.768375
26	2	Sk14	M	0.029415	0.008865	0.599279	0.510801
145	4	Sk14	M	0.029487	0.014914	0.544742	0.719844
194	4	Sk14	M	0.029549	0.013713	0.543082	0.672216
41	1	Sk14	M	0.02959	0.016868	0.477836	0.770196
68	2	Sk14	M	0.029647	0.015075	0.488772	0.58823
42	1	Sk14	M	0.029724	0.008385	0.467979	0.486958
4	2	Sk14	M	0.029894	0.012437	0.510657	0.704942
211	4	Sk14	M	0.029926	0.015231	0.543299	0.758748
200	1	Sk14	M	0.029982	0.022521	0.546747	1.28709
112	4	Sk14	M	0.030046	0.013458	0.521336	0.620358
139	2	Sk14	M	0.030119	0.01473	0.548065	0.761914
41	3	Sk14	M	0.030217	0.020516	0.49127	1.08016
204	4	Sk14	M	0.030278	0.020824	0.542546	0.853837
118	2	Sk14	M	0.030339	0.011836	0.562044	0.702709
35	2	Sk14	M	0.030455	0.016453	0.49466	0.858133
28	4	Sk14	M	0.030462	0.010711	0.565229	0.608535
125	1	Sk14	M	0.030486	0.014851	0.521732	0.804771
8	2	Sk14	M	0.030517	0.012663	0.522071	0.701849
19	2	Sk14	M	0.030566	0.015249	0.578301	0.825464
119	2	Sk14	M	0.030648	0.014912	0.55556	0.846622
153	4	Sk14	M	0.030657	0.014539	0.527873	0.677417
168	3	Sk14	M	0.030664	0.017091	0.55537	0.907389
181	2	Sk14	M	0.030716	0.013939	0.589789	0.680232
13	2	Sk14	M	0.030825	0.013486	0.546127	0.717033
38	1	Sk14	M	0.03089	0.017478	0.55011	0.940641
66	2	Sk14	M	0.031009	0.011079	0.59287	0.491325
219	2	Sk14	M	0.03103	0.01056	0.540843	0.643936
58	3	Sk14	M	0.031076	0.011509	0.463816	0.644279
78	1	Sk14	M	0.031194	0.015039	0.560647	0.726875
215	1	Sk14	M	0.031226	0.016711	0.558791	0.637173
130	3	Sk14	M	0.031298	0.01461	0.538048	0.811731
65	2	Sk14	M	0.031433	0.014071	0.531339	0.829053
150	1	Sk14	M	0.03147	0.015038	0.553601	0.717762
171	4	Sk14	M	0.031491	0.016486	0.506715	0.855581
194	2	Sk14	M	0.031501	0.015334	0.571451	0.689241
217	4	Sk14	M	0.031519	0.013826	0.519051	0.568585
71	4	Sk14	M	0.031629	0.013357	0.493414	0.71506
12	4	Sk14	M	0.031632	0.014475	0.564651	0.860419
174	4	Sk14	M	0.031704	0.014175	0.536867	0.702041
164	1	Sk14	M	0.031718	0.019799	0.517724	0.906297
158	3	Sk14	M	0.031721	0.013341	0.578078	0.543609
205	4	Sk14	M	0.031729	0.014546	0.553082	0.131784
193	4	Sk14	M	0.031751	0.013413	0.497337	0.726573
120	1	Sk14	M	0.031763	0.017435	0.512228	0.798062
76	2	Sk14	M	0.031781	0.011181	0.543529	0.594002
70	4	Sk14	M	0.032107	0.014591	0.591218	0.805474
190	1	Sk14	M	0.032173	0.016946	0.544266	0.723205
72	2	Sk14	M	0.032244	0.011141	0.592497	0.576073
163	3	Sk14	M	0.032263	0.016655	0.585679	0.870123
121	3	Sk14	M	0.03232	0.015907	0.494953	0.85448
48	1	Sk14	M	0.032402	0.015847	0.600247	0.776248
92	1	Sk14	M	0.032404	0.019125	0.532122	0.965937
1	4	Sk14	M	0.03245	0.014268	0.558771	0.665968
3	2	Sk14	M	0.032575	0.013941	0.576118	0.807729
68	1	Sk14	M	0.0326	0.016979	0.613628	0.852479
218	1	Sk14	M	0.032808	0.015884	0.609249	0.665193
122	2	Sk14	M	0.03286	0.014112	0.602823	0.674781
47	2	Sk14	M	0.032922	0.012595	0.579076	0.67664
204	2	Sk14	M	0.032948	0.020193	0.528241	1.03496
113	1	Sk14	M	0.033016	0.013746	0.557874	0.569036
98	4	Sk14	M	0.03306	0.01304	0.580996	0.678534
167	3	Sk14	M	0.033445	0.01595	0.575489	0.839597
34	1	Sk14	M	0.033508	0.018792	0.562731	0.965347
187	1	Sk14	M	0.033582	0.019933	0.566791	1.00728
192	1	Sk14	M	0.033621	0.021733	0.581774	1.05423
177	2	Sk14	M	0.033703	0.012967	0.652346	0.602097
25	4	Sk14	M	0.033846	0.013581	0.579475	0.73939
153	1	Sk14	M	0.03388	0.014563	0.59563	0.641188
28	1	Sk14	M	0.033902	0.016586	0.562356	0.916277
187	3	Sk14	M	0.033916	0.018006	0.637963	1.04476
102	4	Sk14	M	0.033938	0.014239	0.596199	0.748502
94	4	Sk14	M	0.033978	0.013492	0.561312	0.673558
149	2	Sk14	M	0.033982	0.016069	0.578167	0.931417
85	2	Sk14	M	0.033983	0.0121	0.596463	0.784774
49	4	Sk14	M	0.034054	0.014389	0.628763	0.776251
120	3	Sk14	M	0.034095	0.014377	0.546891	0.761255
217	1	Sk14	M	0.034133	0.016034	0.658495	0.84916
208	4	Sk14	M	0.034217	0.016713	0.641492	0.78906
80	1	Sk14	M	0.0343	0.016369	0.656946	0.781763
96	2	Sk14	M	0.034336	0.013263	0.61635	0.82672
156	1	Sk14	M	0.034488	0.019169	0.589564	0.986791
114	3	Sk14	M	0.034509	0.020412	0.604402	1.12322
53	2	Sk14	M	0.034609	0.013389	0.602689	0.816835
7	3	Sk14	M	0.03464	0.024755	0.629448	1.27839
36	1	Sk14	M	0.034828	0.015632	0.637236	0.802097
84	2	Sk14	M	0.034883	0.015035	0.606262	0.809456
144	2	Sk14	M	0.034896	0.016732	0.614061	0.789603
207	2	Sk14	M	0.035057	0.015127	0.635047	0.757577
176	4	Sk14	M	0.035095	0.018795	0.499206	0.679274
170	3	Sk14	M	0.03514	0.019769	0.585456	1.1253
195	2	Sk14	M	0.035332	0.018154	0.624128	0.857718
145	1	Sk14	M	0.035351	0.016084	0.594603	0.705899
15	3	Sk14	M	0.035476	0.014238	0.667026	0.991125
121	2	Sk14	M	0.035517	0.014718	0.587708	0.797634
54	2	Sk14	M	0.035562	0.016528	0.629408	0.977638
216	1	Sk14	M	0.035611	0.014959	0.622407	0.705446
77	1	Sk14	M	0.035748	0.018253	0.616465	0.902897
113	4	Sk14	M	0.035772	0.015723	0.67896	0.745551
22	1	Sk14	M	0.035792	0.020304	0.636086	1.13117
163	2	Sk14	M	0.035962	0.013925	0.637065	0.695411
109	1	Sk14	M	0.036032	0.01264	0.583654	0.505684
174	2	Sk14	M	0.036188	0.015635	0.631704	0.903355
210	1	Sk14	M	0.036248	0.022517	0.643765	1.06848
35	3	Sk14	M	0.036252	0.017701	0.610811	1.06525
152	1	Sk14	M	0.03635	0.018221	0.614345	0.864041
145	2	Sk14	M	0.03637	0.018502	0.652857	0.839044
61	3	Sk14	M	0.036494	0.020251	0.669371	1.20784
151	3	Sk14	M	0.036551	0.02266	0.621863	1.14235
1	1	Sk14	M	0.03659	0.021993	0.648633	1.20249
140	3	Sk14	M	0.036712	0.01683	0.644117	0.939637
45	2	Sk14	M	0.036751	0.014901	0.657283	0.865723
166	2	Sk14	M	0.037022	0.015288	0.633608	0.390616
1	2	Sk14	M	0.037056	0.017048	0.654357	1.02486
46	2	Sk14	M	0.037199	0.018007	0.664791	0.976231
34	4	Sk14	M	0.037219	0.016872	0.653178	0.94807
18	1	Sk14	M	0.037223	0.020955	0.6678	1.11932
174	3	Sk14	M	0.037247	0.0176	0.630947	0.811336
37	1	Sk14	M	0.037295	0.017162	0.647569	0.909829
148	2	Sk14	M	0.037305	0.014497	0.683134	0.841039
151	4	Sk14	M	0.037317	0.013508	0.716471	0.647467
169	1	Sk14	M	0.03744	0.018765	0.643847	0.905198
6	1	Sk14	M	0.03754	0.022513	0.668314	1.19372
189	3	Sk14	M	0.037606	0.020879	0.684393	1.14218
217	3	Sk14	M	0.037648	#NULL!	0.660859	#NULL!
45	1	Sk14	M	0.037672	0.019607	0.684351	1.07045
218	4	Sk14	M	0.037692	0.01725	0.689841	0.958722
50	1	Sk14	M	0.037699	0.017885	0.638728	0.936019
38	3	Sk14	M	0.037806	0.012972	0.647209	1.08502
128	2	Sk14	M	0.037807	0.017311	0.648834	1.01583
30	1	Sk14	M	0.037859	0.014753	0.70683	0.777001
29	4	Sk14	M	0.037859	0.017454	0.669674	1.03381
182	3	Sk14	M	0.037868	0.024263	0.54873	1.49425
167	2	Sk14	M	0.037879	0.021208	0.676997	0.862343
177	4	Sk14	M	0.037889	0.020317	0.54298	0.808462
209	4	Sk14	M	0.037991	0.018127	0.670848	0.989914
89	4	Sk14	M	0.038045	0.016362	0.683567	0.771375
15	4	Sk14	M	0.038161	0.017121	0.662682	0.977736
24	3	Sk14	M	0.038234	0.017628	0.66092	1.00861
127	2	Sk14	M	0.038315	0.023283	0.655037	1.16503
160	1	Sk14	M	0.038327	0.021728	0.639678	1.07489
214	3	Sk14	M	0.038344	0.024042	0.701615	1.37919
81	1	Sk14	M	0.038347	0.017849	0.67131	0.857179
93	1	Sk14	M	0.038528	0.01849	0.702363	1.0238
55	4	Sk14	M	0.038547	0.016139	0.679106	0.944833
47	4	Sk14	M	0.038551	0.014141	0.705613	0.688014
53	4	Sk14	M	0.038584	0.016422	0.667495	0.88477
0	4	Sk14	M	0.03865	0.016577	0.688671	0.856031
19	1	Sk14	M	0.038664	0.020104	0.713955	1.14475
5	2	Sk14	M	0.03867	0.015483	0.652712	0.906586
213	4	Sk14	M	0.038704	0.019543	0.665129	1.09813
57	3	Sk14	M	0.038789	0.015232	0.689948	0.986579
154	4	Sk14	M	0.038792	0.020863	0.634158	1.00158
125	4	Sk14	M	0.038825	0.017938	0.689346	0.964803
124	4	Sk14	M	0.038827	0.017429	0.694927	0.872923
213	3	Sk14	M	0.03884	0.023868	0.701925	1.44357
146	2	Sk14	M	0.038864	0.019209	0.675654	0.833704
157	3	Sk14	M	0.038912	0.020919	0.786475	1.03725
198	1	Sk14	M	0.03894	0.010039	0.7017	0.716423
141	2	Sk14	M	0.038946	0.01992	0.688507	1.13027
192	4	Sk14	M	0.038973	0.016092	0.715195	0.884326
83	1	Sk14	M	0.038982	0.021319	0.719224	1.15127
159	1	Sk14	M	0.039009	0.019003	0.646279	0.886269
154	2	Sk14	M	0.039044	0.016207	0.754409	0.452161
158	1	Sk14	M	0.039109	0.023107	0.694679	1.15655
96	4	Sk14	M	0.039117	0.015579	0.664332	0.907277
142	2	Sk14	M	0.039198	0.019687	0.738564	1.13616
148	4	Sk14	M	0.039218	0.018652	0.696824	1.04272
57	1	Sk14	M	0.039241	0.01738	0.690626	0.947714
194	3	Sk14	M	0.039307	0.023243	0.695642	1.34642
176	2	Sk14	M	0.03931	0.019209	0.702448	0.79371
87	2	Sk14	M	0.039341	0.012293	0.73363	0.702413
31	1	Sk14	M	0.039347	0.019471	0.659977	1.10627
135	3	Sk14	M	0.039374	0.024921	0.716545	1.43697
33	1	Sk14	M	0.03943	0.019563	0.659794	1.0077
101	2	Sk14	M	0.039456	0.018693	0.707247	1.0386
40	1	Sk14	M	0.039551	0.018908	0.701249	1.06927
168	1	Sk14	M	0.039574	0.021992	0.708767	1.06378
117	3	Sk14	M	0.039588	0.021472	0.701697	1.2527
26	4	Sk14	M	0.039591	0.013433	0.70879	0.676873
163	1	Sk14	M	0.039621	0.023436	0.600686	1.12858
110	3	Sk14	M	0.039673	0.009951	0.75584	0.914757
170	1	Sk14	M	0.039715	0.019273	0.701797	0.9945
100	3	Sk14	M	0.039755	0.024086	0.711391	1.34441
90	4	Sk14	M	0.039815	0.017415	0.758761	0.906007
97	1	Sk14	M	0.039886	0.018597	0.691148	1.07862
101	4	Sk14	M	0.039972	0.019071	0.665097	1.08795
5	1	Sk14	M	0.039999	0.025218	0.692931	1.33831
61	2	Sk14	M	0.040045	0.01211	0.676435	0.646084
8	4	Sk14	M	0.040053	0.022396	0.747215	1.15652
3	4	Sk14	M	0.040063	0.016118	0.643982	0.788263
88	2	Sk14	M	0.040085	0.017727	0.664298	0.717085
103	1	Sk14	M	0.040265	0.016422	0.734082	0.888342
154	1	Sk14	M	0.040268	0.027367	0.687569	1.22884
186	3	Sk14	M	0.040272	0.020093	0.746994	1.19076
115	4	Sk14	M	0.040277	0.018131	0.667831	0.909794
47	1	Sk14	M	0.040388	0.017629	0.7022	0.885334
31	3	Sk14	M	0.040407	0.020078	0.696817	1.04679
91	1	Sk14	M	0.040477	0.02167	0.672776	1.15098
37	3	Sk14	M	0.040513	0.022601	0.677618	1.3776
105	2	Sk14	M	0.040585	0.017196	0.715123	1.0473
139	1	Sk14	M	0.040686	0.018643	0.733835	1.04759
201	2	Sk14	M	0.040704	0.019789	0.697542	1.018
138	4	Sk14	M	0.04076	0.018802	0.67666	0.920092
74	2	Sk14	M	0.040773	0.017346	0.733966	1.00835
111	4	Sk14	M	0.040788	0.013675	0.727082	0.012171
42	2	Sk14	M	0.04087	0.016926	0.724662	0.896988
63	1	Sk14	M	0.040901	0.022596	0.723138	1.23465
64	1	Sk14	M	0.040915	0.02209	0.73886	1.11034
140	2	Sk14	M	0.040986	0.018692	0.697218	1.07944
173	2	Sk14	M	0.041003	0.022709	0.701733	1.15021
197	1	Sk14	M	0.041007	0.02144	0.767844	1.26783
185	1	Sk14	M	0.041064	0.022455	0.682715	1.10174
140	1	Sk14	M	0.041075	0.019499	0.704873	1.01618
2	4	Sk14	M	0.04112	0.018869	0.690494	0.992623
106	2	Sk14	M	0.041175	0.013228	0.708343	0.704073
141	1	Sk14	M	0.041198	0.020105	0.766083	0.994158
117	1	Sk14	M	0.041211	0.02206	0.722499	1.1212
48	3	Sk14	M	0.041235	0.022392	0.799123	1.12512
200	3	Sk14	M	0.041298	0.032404	0.818733	1.58391
193	3	Sk14	M	0.041308	0.022741	0.720343	1.2388
80	3	Sk14	M	0.041308	0.02306	0.725613	1.31861
178	1	Sk14	M	0.041312	0.028742	0.762334	1.46016
131	2	Sk14	M	0.041369	0.014997	0.688435	0.83114
206	2	Sk14	M	0.04138	0.019641	0.768585	1.04292
191	4	Sk14	M	0.041427	0.019048	0.75702	1.04898
16	1	Sk14	M	0.04146	0.018854	0.763202	1.09811
130	2	Sk14	M	0.041559	0.016049	0.701629	1.01295
82	1	Sk14	M	0.041642	0.019134	0.781656	0.986174
86	2	Sk14	M	0.041643	0.013836	0.707648	0.932351
187	4	Sk14	M	0.041711	0.021963	0.67743	1.20264
103	3	Sk14	M	0.041758	0.022113	0.71334	1.24361
77	2	Sk14	M	0.041767	0.017244	0.775441	0.987699
136	2	Sk14	M	0.041767	0.017757	0.541613	0.410234
154	3	Sk14	M	0.041827	#NULL!	0.783845	#NULL!
84	1	Sk14	M	0.041837	0.018972	0.774288	1.00497
97	4	Sk14	M	0.041868	0.016325	0.753294	0.849275
165	1	Sk14	M	0.041889	0.023046	0.675037	1.19026
118	1	Sk14	M	0.041978	0.022278	0.740794	1.25007
6	2	Sk14	M	0.042002	0.017359	0.788138	1.04092
111	2	Sk14	M	0.042015	0.036484	0.70037	1.77754
0	3	Sk14	M	0.042037	0.021726	0.804603	1.09067
188	3	Sk14	M	0.042063	0.02568	0.813976	1.4593
212	1	Sk14	M	0.042092	0.0235	0.70868	1.2413
9	3	Sk14	M	0.042095	0.024352	0.714384	1.39322
95	3	Sk14	M	0.042159	0.014209	0.751002	0.702332
95	4	Sk14	M	0.042165	0.013253	0.757471	0.671679
126	2	Sk14	M	0.042397	0.020212	0.75304	1.19378
124	1	Sk14	M	0.042414	0.019242	0.738033	1.0583
53	1	Sk14	M	0.042416	0.019409	0.728026	1.10062
119	1	Sk14	M	0.042478	0.020841	0.795558	1.20053
35	1	Sk14	M	0.042548	0.019728	0.759612	0.995562
147	4	Sk14	M	0.042659	0.017144	0.753391	0.776932
27	2	Sk14	M	0.042735	0.018421	0.815569	1.00587
134	3	Sk14	M	0.042743	0.010888	0.786718	0.92062
150	3	Sk14	M	0.042908	0.020393	0.789673	1.11385
211	1	Sk14	M	0.042978	0.026539	0.742869	1.41644
152	4	Sk14	M	0.043012	0.016407	0.693997	0.85462
85	1	Sk14	M	0.043024	0.023213	0.714347	1.21786
76	4	Sk14	M	0.043081	0.015206	0.796896	0.832292
159	2	Sk14	M	0.043096	0.019203	0.725378	0.946632
142	4	Sk14	M	0.043119	0.020483	0.770163	1.0657
88	3	Sk14	M	0.043123	0.020623	0.749735	1.18658
206	3	Sk14	M	0.043188	0.024961	0.741212	1.43032
106	1	Sk14	M	0.043232	0.02014	0.747219	1.07396
129	2	Sk14	M	0.043279	0.018241	0.757327	1.08203
43	2	Sk14	M	0.043348	0.016932	0.754864	0.944833
90	1	Sk14	M	0.043447	0.02345	0.714434	1.15035
218	2	Sk14	M	0.04346	0.01999	0.730869	1.17986
87	1	Sk14	M	0.043572	0.0197	0.822193	0.980459
179	2	Sk14	M	0.043684	0.020371	0.789008	0.9538
42	3	Sk14	M	0.043779	0.020822	0.794942	1.0365
167	1	Sk14	M	0.043783	0.022827	0.744542	1.1644
142	1	Sk14	M	0.043866	0.019464	0.758389	1.04977
189	4	Sk14	M	0.043911	0.019363	0.697195	1.11137
0	2	Sk14	M	0.044013	0.015446	0.789984	0.818524
54	1	Sk14	M	0.044039	0.021586	0.729639	1.22502
175	1	Sk14	M	0.044179	0.02151	0.794128	0.940358
22	2	Sk14	M	0.044265	0.016708	0.803479	0.910233
11	1	Sk14	M	0.044303	0.024212	0.814268	1.2692
188	2	Sk14	M	0.044433	0.014545	0.750133	0.296905
178	2	Sk14	M	0.044456	0.036098	0.755774	1.44222
139	3	Sk14	M	0.044461	0.023929	0.76435	1.36271
127	4	Sk14	M	0.044534	0.016102	0.791203	0.845811
3	1	Sk14	M	0.044557	0.02235	0.787456	1.19147
91	4	Sk14	M	0.044581	0.022495	0.751553	1.13545
150	2	Sk14	M	0.044649	0.023407	0.741552	1.35874
138	1	Sk14	M	0.04466	0.02167	0.763297	1.20926
95	1	Sk14	M	0.044669	0.021633	0.750495	1.19384
214	4	Sk14	M	0.04471	0.015149	0.767141	0.750804
43	3	Sk14	M	0.044742	0.02045	0.795189	1.46309
182	1	Sk14	M	0.044772	0.021484	0.777244	1.09515
195	1	Sk14	M	0.044781	0.021261	0.788983	1.17555
143	2	Sk14	M	0.044858	0.019186	0.798663	0.966443
9	4	Sk14	M	0.044864	0.016519	0.832683	0.890514
152	3	Sk14	M	0.044916	0.020391	0.797348	1.15344
114	4	Sk14	M	0.044953	0.019381	0.77358	1.02799
118	4	Sk14	M	0.044996	0.015697	0.763806	0.856384
125	2	Sk14	M	0.045049	0.021731	0.834591	1.16306
195	3	Sk14	M	0.045057	0.021768	0.810422	1.24489
73	4	Sk14	M	0.045138	0.015488	0.776775	0.855786
74	1	Sk14	M	0.045183	0.022338	0.815491	1.22281
94	1	Sk14	M	0.045185	0.019698	0.765365	1.03007
99	3	Sk14	M	0.045203	0.023193	0.793178	1.41858
123	1	Sk14	M	0.045248	0.019865	0.823523	1.09465
44	2	Sk14	M	0.045455	0.020277	0.832502	1.06087
184	2	Sk14	M	0.045531	0.018008	0.840409	1.07026
58	4	Sk14	M	0.045628	0.022291	0.810518	1.16745
46	3	Sk14	M	0.045638	0.024407	0.8829	1.33719
137	2	Sk14	M	0.045789	0.018635	0.744023	1.01817
52	1	Sk14	M	0.045808	0.021659	0.801289	1.21618
86	1	Sk14	M	0.045859	0.023262	0.756304	1.21154
4	1	Sk14	M	0.045866	0.017788	0.776803	0.965587
180	1	Sk14	M	0.045951	0.023766	0.774384	1.31109
70	2	Sk14	M	0.045981	0.019445	0.815281	1.16932
112	1	Sk14	M	0.045997	0.024246	0.826827	1.13002
64	2	Sk14	M	0.046035	0.018545	0.822689	1.02707
39	3	Sk14	M	0.046091	0.022758	0.812268	1.44864
78	3	Sk14	M	0.046161	0.023472	0.809615	1.33916
149	4	Sk14	M	0.046254	0.019299	0.830387	1.00403
186	1	Sk14	M	0.046275	0.020649	0.869193	1.02432
126	4	Sk14	M	0.046357	0.019588	0.828462	1.04924
146	1	Sk14	M	0.046389	0.021083	0.815704	1.20121
130	1	Sk14	M	0.046482	0.025165	0.815037	1.20413
31	4	Sk14	M	0.046504	0.018635	0.878409	1.07214
44	1	Sk14	M	0.046561	0.021449	0.771282	1.1806
51	1	Sk14	M	0.046574	0.019057	0.822997	0.956388
5	4	Sk14	M	0.046574	0.021611	0.862187	1.17412
108	2	Sk14	M	0.046619	0.018994	0.84375	1.0995
30	4	Sk14	M	0.046718	0.017993	0.788776	1.006
169	2	Sk14	M	0.046722	0.019647	0.832437	1.21024
194	1	Sk14	M	0.04687	0.024616	0.840809	1.41013
46	4	Sk14	M	0.046918	0.01938	0.839266	1.00906
6	4	Sk14	M	0.046919	0.018918	0.883115	1.02362
172	4	Sk14	M	0.047003	0.019072	0.842586	0.973571
11	2	Sk14	M	0.047017	0.019232	0.821389	1.11049
13	1	Sk14	M	0.047194	0.025364	0.787516	1.34162
64	4	Sk14	M	0.047332	0.020875	0.792555	1.0972
67	1	Sk14	M	0.047334	0.022957	0.778654	1.35705
96	1	Sk14	M	0.047402	0.022559	0.902583	1.2192
48	4	Sk14	M	0.047428	0.018506	0.806053	0.991581
28	2	Sk14	M	0.047507	0.019022	0.858987	1.16772
101	1	Sk14	M	0.047527	0.020795	0.834178	1.19812
202	1	Sk14	M	0.047597	0.030425	0.897832	1.76803
56	2	Sk14	M	0.047839	0.017221	0.812353	1.04308
44	3	Sk14	M	0.047863	0.022858	0.824053	1.29365
192	3	Sk14	M	0.047897	0.019145	0.810501	1.01337
43	4	Sk14	M	0.048015	0.01704	0.861333	0.992289
7	2	Sk14	M	0.048139	0.02042	0.885803	1.21682
191	3	Sk14	M	0.04814	0.023465	0.921419	1.29286
116	4	Sk14	M	0.048142	0.018246	0.845182	0.931172
138	3	Sk14	M	0.048228	0.020765	0.83854	1.22641
79	1	Sk14	M	0.048335	0.021969	0.85097	1.29565
185	3	Sk14	M	0.048359	0.024413	0.841157	1.44687
143	1	Sk14	M	0.048375	0.023424	0.797898	1.31051
24	2	Sk14	M	0.048457	0.018585	0.849474	1.03571
10	4	Sk14	M	0.048464	0.018477	0.811132	1.09338
36	3	Sk14	M	0.048472	0.024294	0.864416	1.50659
43	1	Sk14	M	0.048474	0.022537	0.843996	1.07395
187	2	Sk14	M	0.048483	0.022404	0.904556	1.22355
76	1	Sk14	M	0.048552	0.020394	0.873071	1.12716
202	2	Sk14	M	0.048602	0.028748	0.822177	1.6588
185	2	Sk14	M	0.048818	0.017883	0.815306	0.862556
69	1	Sk14	M	0.04893	0.022042	0.896767	1.13648
131	1	Sk14	M	0.04908	0.020543	0.868629	1.08535
134	4	Sk14	M	0.049142	0.023238	0.770887	1.13606
178	3	Sk14	M	0.049339	0.031798	0.908975	1.69004
121	1	Sk14	M	0.04938	0.023075	0.888472	1.32927
172	3	Sk14	M	0.049452	0.027971	0.852039	1.41502
161	1	Sk14	M	0.049652	0.023715	0.865916	1.14359
117	4	Sk14	M	0.049663	0.01654	0.88131	0.877645
211	2	Sk14	M	0.049762	0.017065	0.912626	0.940704
169	4	Sk14	M	0.049817	0.024682	0.849087	1.32565
183	1	Sk14	M	0.05005	0.026092	0.881299	1.4387
15	2	Sk14	M	0.050072	0.02251	0.869188	1.14021
189	1	Sk14	M	0.050096	0.025294	0.902714	1.2572
200	2	Sk14	M	0.050214	0.023862	0.850127	1.23799
175	3	Sk14	M	0.050367	0.022907	0.83189	1.23549
207	1	Sk14	M	0.050379	0.032264	0.881659	1.78761
11	3	Sk14	M	0.050488	0.024301	0.956203	1.53573
141	4	Sk14	M	0.050576	0.026356	0.871286	1.41088
180	2	Sk14	M	0.050765	0.024497	0.926501	1.43966
54	4	Sk14	M	0.050809	0.020982	0.891277	1.21751
63	2	Sk14	M	0.050845	0.022248	0.900161	1.41461
97	2	Sk14	M	0.050868	0.022031	0.948158	1.224
203	1	Sk14	M	0.050972	0.029865	0.875294	1.56116
1	3	Sk14	M	0.051177	0.029576	0.856322	1.67252
132	1	Sk14	M	0.051219	0.033521	0.929335	1.64344
50	4	Sk14	M	0.051239	0.01833	0.903193	1.03308
152	2	Sk14	M	0.051337	0.020888	0.936964	1.18828
80	4	Sk14	M	0.051346	0.022949	0.866722	1.15113
75	2	Sk14	M	0.051367	0.022343	0.893649	1.41482
92	4	Sk14	M	0.051404	0.020711	0.894515	1.08244
190	4	Sk14	M	0.05141	0.023844	0.915248	1.24772
92	2	Sk14	M	0.051528	0.021968	0.877098	1.23411
4	4	Sk14	M	0.051568	0.020387	0.845422	1.11008
120	4	Sk14	M	0.051579	0.021618	0.915105	1.18219
116	1	Sk14	M	0.051621	0.028526	0.930102	1.40871
186	4	Sk14	M	0.051625	0.026788	0.94122	1.49118
72	1	Sk14	M	0.051734	0.024569	0.92431	1.35016
153	3	Sk14	M	0.051758	0.023434	0.880341	1.28554
75	1	Sk14	M	0.05178	0.020363	0.88732	1.12741
198	2	Sk14	M	0.051785	0.013983	0.89701	0.766955
75	3	Sk14	M	0.051791	0.026909	0.913647	1.5663
66	4	Sk14	M	0.052136	0.020702	0.968766	1.13662
120	2	Sk14	M	0.052187	0.023246	0.914311	1.37102
151	2	Sk14	M	0.052193	0.023602	0.925219	1.43329
208	1	Sk14	M	0.052193	0.031595	0.904633	1.67805
193	1	Sk14	M	0.052354	0.02468	0.92201	1.37482
151	1	Sk14	M	0.05237	0.023419	0.9583	1.23562
88	4	Sk14	M	0.052418	0.019678	0.887978	1.04114
216	3	Sk14	M	0.052444	0.026083	0.874353	1.38133
88	1	Sk14	M	0.052516	0.023849	0.872605	1.07994
219	4	Sk14	M	0.052539	0.02026	0.919636	1.2052
121	4	Sk14	M	0.052557	0.025224	0.924476	1.23102
17	2	Sk14	M	0.052563	0.020095	0.951649	1.13232
102	1	Sk14	M	0.052566	0.024603	0.909039	1.33139
204	1	Sk14	M	0.052591	0.029512	0.96775	1.564
206	1	Sk14	M	0.052597	0.030096	0.944269	1.63036
0	1	Sk14	M	0.052665	0.023443	0.937632	1.36933
217	2	Sk14	M	0.052821	0.0205	0.950242	0.995289
23	1	Sk14	M	0.052859	0.027443	0.889592	1.65197
164	2	Sk14	M	0.052922	0.025751	0.934655	1.42151
89	1	Sk14	M	0.05315	0.025648	0.959644	1.30651
142	3	Sk14	M	0.053677	0.029641	0.976526	1.67372
76	3	Sk14	M	0.053761	0.024933	0.998169	1.42545
181	3	Sk14	M	0.053854	0.024745	0.943798	1.58815
60	1	Sk14	M	0.053866	0.024441	0.955054	1.35595
124	2	Sk14	M	0.05387	0.023672	0.926251	1.29699
10	3	Sk14	M	0.05398	0.026601	1.00404	1.57206
132	3	Sk14	M	0.0542	0.029662	1.03822	1.87226
210	3	Sk14	M	0.05421	0.026816	0.969568	1.5661
211	3	Sk14	M	0.054358	0.032727	1.01024	1.91183
27	1	Sk14	M	0.054463	0.024054	0.974927	1.38115
49	3	Sk14	M	0.054504	0.028542	0.968039	1.35435
144	1	Sk14	M	0.054555	0.02526	0.997086	1.34344
201	3	Sk14	M	0.054602	0.019555	0.90732	1.76593
155	3	Sk14	M	0.054623	0.032753	0.938115	1.47435
74	4	Sk14	M	0.054651	0.023457	1.04732	1.23479
56	1	Sk14	M	0.05505	0.025023	0.87344	1.39395
23	2	Sk14	M	0.055082	0.019192	0.922392	1.13461
157	2	Sk14	M	0.055387	0.026136	1.01813	1.26547
109	2	Sk14	M	0.055398	0.021997	1.01751	1.33369
25	2	Sk14	M	0.055427	0.022966	0.967594	1.41341
105	1	Sk14	M	0.055466	0.026723	1.00096	1.55685
122	4	Sk14	M	0.055543	0.02568	0.985366	1.32216
75	4	Sk14	M	0.05555	0.021519	0.964818	1.23869
32	1	Sk14	M	0.055708	0.025431	0.97587	1.51156
71	3	Sk14	M	0.055816	0.029618	1.00508	1.50489
157	1	Sk14	M	0.055866	0.031661	0.974615	1.62001
147	2	Sk14	M	0.055906	0.023366	0.965085	1.27028
109	3	Sk14	M	0.05591	0.023447	1.00179	1.31974
209	1	Sk14	M	0.055971	0.031706	0.962784	1.75869
199	2	Sk14	M	0.056275	0.037545	0.889654	1.71346
166	3	Sk14	M	0.05651	0.029809	0.987058	1.78372
4	3	Sk14	M	0.056658	0.022814	1.037	0.844817
212	3	Sk14	M	0.056675	0.031851	1.02772	1.82422
66	1	Sk14	M	0.056747	0.029014	1.02974	1.52382
206	4	Sk14	M	0.056751	0.026631	1.07661	1.1946
150	4	Sk14	M	0.056771	0.024756	1.02522	1.30638
36	4	Sk14	M	0.056895	0.024782	1.02412	1.32246
166	1	Sk14	M	0.056968	0.026954	1.02911	1.61697
99	1	Sk14	M	0.057052	0.024366	0.987092	1.43236
207	4	Sk14	M	0.057097	0.02748	1.05323	1.41115
184	1	Sk14	M	0.057382	0.027483	1.03115	1.56429
73	1	Sk14	M	0.057825	0.02838	0.992522	1.56819
14	1	Sk14	M	0.057868	0.028547	1.02325	1.62521
129	1	Sk14	M	0.058032	0.025353	0.996508	1.45716
164	3	Sk14	M	0.058116	0.030181	0.981303	1.69054
63	4	Sk14	M	0.058122	0.029655	1.05833	1.76768
179	3	Sk14	M	0.058204	0.029011	1.01193	1.705
30	3	Sk14	M	0.058279	0.025812	0.99422	1.48396
24	1	Sk14	M	0.058345	0.026526	0.949632	1.48382
65	1	Sk14	M	0.058689	0.030192	0.989741	1.56517
55	1	Sk14	M	0.059103	0.029123	1.01538	1.62053
122	1	Sk14	M	0.059121	0.026671	1.04928	1.51756
179	1	Sk14	M	0.059224	0.033128	1.0332	1.68766
3	3	Sk14	M	0.059256	0.027326	1.08097	1.53214
58	1	Sk14	M	0.059325	0.026685	1.04778	1.37312
196	3	Sk14	M	0.059594	0.026847	1.04027	1.49521
159	3	Sk14	M	0.059767	0.030744	1.05361	1.61893
42	4	Sk14	M	0.059786	0.02486	1.02204	1.55801
8	3	Sk14	M	0.059932	0.027645	1.06555	1.66726
115	3	Sk14	M	0.060022	0.024816	1.09138	1.40857
184	3	Sk14	M	0.060238	0.029506	1.08421	1.71852
45	3	Sk14	M	0.060333	0.029455	1.05756	1.5322
26	1	Sk14	M	0.060519	0.025692	1.06046	1.61661
165	2	Sk14	M	0.060668	0.027377	1.07746	1.37957
168	2	Sk14	M	0.060949	0.030311	1.03944	1.59797
181	1	Sk14	M	0.061296	0.02828	1.02187	1.54129
205	3	Sk14	M	0.061305	0.033756	1.08144	1.90432
107	2	Sk14	M	0.061483	0.027519	1.09148	1.6887
183	3	Sk14	M	0.061531	0.034573	1.10021	2.06374
123	4	Sk14	M	0.062062	0.022758	1.09068	1.18304
29	3	Sk14	M	0.062187	0.031764	1.01663	1.764
72	3	Sk14	M	0.062285	0.030312	1.10962	1.62562
56	3	Sk14	M	0.062753	0.03386	1.12009	1.87747
119	4	Sk14	M	0.062825	0.027382	1.10545	1.52288
2	3	Sk14	M	0.062898	0.030676	1.12211	1.61845
13	3	Sk14	M	0.063245	0.03201	1.16385	1.75274
50	3	Sk14	M	0.063338	0.031043	1.09119	1.52102
93	3	Sk14	M	0.063565	0.030766	1.13337	1.60686
183	2	Sk14	M	0.063731	0.030277	1.10741	1.85236
21	2	Sk14	M	0.063809	0.03081	1.21693	1.61567
207	3	Sk14	M	0.063898	0.032665	1.16021	1.92052
215	3	Sk14	M	0.06421	0.033916	1.08434	1.93574
18	2	Sk14	M	0.064388	0.030362	1.12499	1.61454
25	1	Sk14	M	0.064616	0.028041	1.21501	1.62445
32	4	Sk14	M	0.064728	0.023474	1.17923	1.35957
205	1	Sk14	M	0.064809	0.034602	1.10572	1.95878
74	3	Sk14	M	0.064966	0.028826	1.09582	1.59971
108	3	Sk14	M	0.064999	0.030907	1.14863	1.75474
47	3	Sk14	M	0.065441	0.033685	1.19455	1.88042
96	3	Sk14	M	0.065502	0.034373	1.20248	2.07916
155	1	Sk14	M	0.065515	0.033647	1.06998	1.78969
59	1	Sk14	M	0.065812	0.029799	1.1252	1.61473
21	4	Sk14	M	0.066094	0.030916	1.15092	1.81025
100	4	Sk14	M	0.066343	0.022783	1.10332	1.26646
182	2	Sk14	M	0.066375	0.02491	1.14557	1.50294
73	3	Sk14	M	0.066948	0.030183	1.1929	1.57988
94	3	Sk14	M	0.067179	0.026355	1.14973	1.4286
52	3	Sk14	M	0.067184	0.0306	1.17072	1.38199
33	4	Sk14	M	0.067221	0.024572	1.1903	1.40902
209	3	Sk14	M	0.067559	0.03667	1.24954	2.13854
53	3	Sk14	M	0.068	0.033613	1.18583	1.79882
133	3	Sk14	M	0.069464	0.030269	1.19829	1.60165
137	3	Sk14	M	0.069726	0.032254	1.21632	1.85214
51	3	Sk14	M	0.071008	0.035967	1.22866	1.94406
204	3	Sk14	M	0.071359	0.035263	1.23973	2.16398
12	3	Sk14	M	0.071546	0.038174	1.33429	2.19858
208	3	Sk14	M	0.071641	0.035967	1.26954	2.04328
198	3	Sk14	M	0.072695	0.037376	1.31306	1.5274
69	2	Sk14	M	0.072745	0.024278	0.875142	0.913235
199	3	Sk14	M	0.072847	0.037388	1.21664	2.16642
177	3	Sk14	M	0.073087	0.037287	1.42362	1.80213
203	3	Sk14	M	0.073755	0.035927	1.38479	2.19766
202	3	Sk14	M	0.074283	0.04015	1.32746	2.22506
136	3	Sk14	M	0.075335	0.035522	1.33644	2.01247
16	2	Sk14	M	0.075595	0.031267	1.32099	1.81912
186	2	Sk14	M	0.076189	0.025984	1.12155	1.52064
180	3	Sk14	M	0.077875	0.035429	1.44493	2.13079
21	1	Sk14	M	0.078673	0.042351	1.37644	2.4348
176	3	Sk14	M	0.086885	0.037918	1.29148	1.77263
10	4	Sk3.1	F	#NULL!	0.001313	#NULL!	0.036048
12	4	Sk3.1	F	#NULL!	0.001324	#NULL!	0.027751
8	4	Sk3.1	F	#NULL!	0.001336	#NULL!	0.049262
1	4	Sk3.1	F	#NULL!	0.001374	#NULL!	0.015658
9	4	Sk3.1	F	#NULL!	0.001393	#NULL!	0.015388
17	1	Sk3.1	F	#NULL!	0.001576	#NULL!	0.039536
14	4	Sk3.1	F	#NULL!	0.001586	#NULL!	#NULL!
2	4	Sk3.1	F	#NULL!	0.001661	#NULL!	0.012229
3	4	Sk3.1	F	#NULL!	0.001786	#NULL!	0.060016
13	4	Sk3.1	F	#NULL!	0.001959	#NULL!	0.008883
5	4	Sk3.1	F	#NULL!	0.001959	#NULL!	0.073867
25	4	Sk3.1	F	#NULL!	0.001969	#NULL!	0.011387
29	4	Sk3.1	F	#NULL!	0.002059	#NULL!	0.023884
22	4	Sk3.1	F	#NULL!	0.00212	#NULL!	0.036063
19	4	Sk3.1	F	#NULL!	0.002203	#NULL!	0.009692
16	4	Sk3.1	F	#NULL!	0.002295	#NULL!	0.03957
15	4	Sk3.1	F	#NULL!	0.002498	#NULL!	0.071475
23	4	Sk3.1	F	#NULL!	0.002636	#NULL!	0.056257
40	4	Sk3.1	F	#NULL!	0.002664	#NULL!	#NULL!
24	4	Sk3.1	F	#NULL!	0.00268	#NULL!	0.036944
62	1	Sk3.1	F	#NULL!	0.002762	#NULL!	0.041505
23	1	Sk3.1	F	#NULL!	0.002781	#NULL!	0.009483
153	1	Sk3.1	F	#NULL!	0.002798	#NULL!	#NULL!
15	1	Sk3.1	F	#NULL!	0.002923	#NULL!	#NULL!
34	4	Sk3.1	F	#NULL!	0.003014	#NULL!	0.041629
71	1	Sk3.1	F	#NULL!	0.003058	#NULL!	0.097348
18	4	Sk3.1	F	#NULL!	0.003062	#NULL!	0.042792
41	4	Sk3.1	F	#NULL!	0.003102	#NULL!	#NULL!
20	4	Sk3.1	F	#NULL!	0.003118	#NULL!	#NULL!
73	1	Sk3.1	F	#NULL!	0.003225	#NULL!	0.095259
86	3	Sk3.1	F	#NULL!	0.003246	#NULL!	#NULL!
49	1	Sk3.1	F	#NULL!	0.00327	#NULL!	#NULL!
5	1	Sk3.1	F	#NULL!	0.003279	#NULL!	0.096242
35	4	Sk3.1	F	#NULL!	0.003281	#NULL!	0.086644
64	4	Sk3.1	F	#NULL!	0.003314	#NULL!	#NULL!
96	1	Sk3.1	F	#NULL!	0.00334	#NULL!	0.049152
8	1	Sk3.1	F	#NULL!	0.003451	#NULL!	0.070145
47	1	Sk3.1	F	#NULL!	0.003454	#NULL!	0.025927
27	4	Sk3.1	F	#NULL!	0.003461	#NULL!	0.072515
38	4	Sk3.1	F	#NULL!	0.003468	#NULL!	0.093327
10	1	Sk3.1	F	#NULL!	0.003625	#NULL!	0.035419
46	4	Sk3.1	F	#NULL!	0.003628	#NULL!	0.050457
12	1	Sk3.1	F	#NULL!	0.003659	#NULL!	0.003686
9	1	Sk3.1	F	#NULL!	0.003677	#NULL!	0.034827
47	4	Sk3.1	F	#NULL!	0.003704	#NULL!	0.065601
4	1	Sk3.1	F	#NULL!	0.003705	#NULL!	0.097991
28	4	Sk3.1	F	#NULL!	0.003707	#NULL!	0.086605
32	4	Sk3.1	F	#NULL!	0.003726	#NULL!	0.05602
109	4	Sk3.1	F	#NULL!	0.00373	#NULL!	#NULL!
25	1	Sk3.1	F	#NULL!	0.003736	#NULL!	0.060876
58	4	Sk3.1	F	#NULL!	0.003809	#NULL!	0.081743
11	1	Sk3.1	F	#NULL!	0.003828	#NULL!	0.004747
39	4	Sk3.1	F	#NULL!	0.003843	#NULL!	0.052137
37	4	Sk3.1	F	#NULL!	0.003866	#NULL!	0.082585
72	1	Sk3.1	F	#NULL!	0.003878	#NULL!	0.069695
22	1	Sk3.1	F	#NULL!	0.003911	#NULL!	0.077706
61	4	Sk3.1	F	#NULL!	0.003928	#NULL!	0.007608
57	4	Sk3.1	F	#NULL!	0.003942	#NULL!	0.056842
16	1	Sk3.1	F	#NULL!	0.003994	#NULL!	#NULL!
108	4	Sk3.1	F	#NULL!	0.003998	#NULL!	0.022072
62	4	Sk3.1	F	#NULL!	0.004039	#NULL!	0.047003
52	4	Sk3.1	F	#NULL!	0.004057	#NULL!	0.085813
50	4	Sk3.1	F	#NULL!	0.00409	#NULL!	0.068239
26	1	Sk3.1	F	#NULL!	0.004111	#NULL!	0.116232
53	4	Sk3.1	F	#NULL!	0.004115	#NULL!	0.081422
42	1	Sk3.1	F	#NULL!	0.004119	#NULL!	#NULL!
48	4	Sk3.1	F	#NULL!	0.004149	#NULL!	0.082887
21	1	Sk3.1	F	#NULL!	0.00416	#NULL!	#NULL!
51	1	Sk3.1	F	#NULL!	0.004168	#NULL!	0.069003
7	1	Sk3.1	F	#NULL!	0.00419	#NULL!	0.06244
13	1	Sk3.1	F	#NULL!	0.004196	#NULL!	#NULL!
43	4	Sk3.1	F	#NULL!	0.004211	#NULL!	#NULL!
52	1	Sk3.1	F	#NULL!	0.004213	#NULL!	0.083532
30	1	Sk3.1	F	#NULL!	0.004245	#NULL!	0.060023
76	1	Sk3.1	F	#NULL!	0.004245	#NULL!	0.074573
36	4	Sk3.1	F	#NULL!	0.004271	#NULL!	0.091058
60	1	Sk3.1	F	#NULL!	0.004275	#NULL!	0.036013
131	4	Sk3.1	F	#NULL!	0.004316	#NULL!	0.040723
51	4	Sk3.1	F	#NULL!	0.004328	#NULL!	0.057331
3	1	Sk3.1	F	#NULL!	0.004349	#NULL!	0.076882
60	4	Sk3.1	F	#NULL!	0.00437	#NULL!	0.067304
55	4	Sk3.1	F	#NULL!	0.004383	#NULL!	0.094671
59	4	Sk3.1	F	#NULL!	0.004386	#NULL!	0.060957
54	1	Sk3.1	F	#NULL!	0.004426	#NULL!	0.062449
0	1	Sk3.1	F	#NULL!	0.004467	#NULL!	0.095441
86	4	Sk3.1	F	#NULL!	0.004518	#NULL!	0.062061
56	4	Sk3.1	F	#NULL!	0.004525	#NULL!	0.077332
28	1	Sk3.1	F	#NULL!	0.004534	#NULL!	0.090327
85	1	Sk3.1	F	#NULL!	0.004574	#NULL!	#NULL!
65	4	Sk3.1	F	#NULL!	0.004586	#NULL!	#NULL!
58	1	Sk3.1	F	#NULL!	0.004638	#NULL!	0.083606
38	1	Sk3.1	F	#NULL!	0.00469	#NULL!	#NULL!
68	4	Sk3.1	F	#NULL!	0.004703	#NULL!	0.064646
54	4	Sk3.1	F	#NULL!	0.004712	#NULL!	0.098781
40	1	Sk3.1	F	#NULL!	0.004731	#NULL!	0.109394
6	1	Sk3.1	F	#NULL!	0.004739	#NULL!	0.165868
82	1	Sk3.1	F	#NULL!	0.004745	#NULL!	0.052074
59	1	Sk3.1	F	#NULL!	0.004844	#NULL!	0.009839
29	1	Sk3.1	F	#NULL!	0.004849	#NULL!	0.101328
45	4	Sk3.1	F	#NULL!	0.004891	#NULL!	0.067723
131	1	Sk3.1	F	#NULL!	0.004903	#NULL!	#NULL!
42	4	Sk3.1	F	#NULL!	0.00492	#NULL!	0.012509
72	4	Sk3.1	F	#NULL!	0.00495	#NULL!	0.0848
35	1	Sk3.1	F	#NULL!	0.004963	#NULL!	0.052339
69	4	Sk3.1	F	#NULL!	0.004984	#NULL!	0.051844
24	1	Sk3.1	F	#NULL!	0.004993	#NULL!	0.12541
87	4	Sk3.1	F	#NULL!	0.005006	#NULL!	0.034013
83	1	Sk3.1	F	#NULL!	0.005063	#NULL!	0.084762
75	1	Sk3.1	F	#NULL!	0.005075	#NULL!	0.133956
50	1	Sk3.1	F	#NULL!	0.005147	#NULL!	0.182347
2	1	Sk3.1	F	#NULL!	0.005154	#NULL!	0.152571
123	1	Sk3.1	F	#NULL!	0.005155	#NULL!	0.055886
86	1	Sk3.1	F	#NULL!	0.005161	#NULL!	0.005102
56	1	Sk3.1	F	#NULL!	0.005209	#NULL!	0.098632
33	1	Sk3.1	F	#NULL!	0.005216	#NULL!	0.136232
105	1	Sk3.1	F	#NULL!	0.005228	#NULL!	0.059901
85	4	Sk3.1	F	#NULL!	0.005254	#NULL!	0.033995
113	4	Sk3.1	F	#NULL!	0.005258	#NULL!	0.076469
67	4	Sk3.1	F	#NULL!	0.005262	#NULL!	0.06204
37	1	Sk3.1	F	#NULL!	0.005265	#NULL!	0.054258
101	1	Sk3.1	F	#NULL!	0.005268	#NULL!	0.034654
45	1	Sk3.1	F	#NULL!	0.005287	#NULL!	0.154552
57	1	Sk3.1	F	#NULL!	0.005302	#NULL!	0.125608
80	1	Sk3.1	F	#NULL!	0.005303	#NULL!	0.127657
78	4	Sk3.1	F	#NULL!	0.005325	#NULL!	0.085578
63	4	Sk3.1	F	#NULL!	0.005327	#NULL!	0.037362
31	1	Sk3.1	F	#NULL!	0.005328	#NULL!	0.075871
120	1	Sk3.1	F	#NULL!	0.00535	#NULL!	0.12049
39	1	Sk3.1	F	#NULL!	0.005473	#NULL!	#NULL!
81	1	Sk3.1	F	#NULL!	0.005476	#NULL!	0.06594
27	1	Sk3.1	F	#NULL!	0.005485	#NULL!	0.137743
80	4	Sk3.1	F	#NULL!	0.005491	#NULL!	0.051251
70	4	Sk3.1	F	#NULL!	0.0055	#NULL!	0.10277
73	4	Sk3.1	F	#NULL!	0.005516	#NULL!	0.110193
84	1	Sk3.1	F	#NULL!	0.005522	#NULL!	0.053763
34	1	Sk3.1	F	#NULL!	0.005535	#NULL!	0.103152
75	4	Sk3.1	F	#NULL!	0.005596	#NULL!	0.100868
129	4	Sk3.1	F	#NULL!	0.005618	#NULL!	0.030724
84	4	Sk3.1	F	#NULL!	0.005618	#NULL!	0.092141
104	4	Sk3.1	F	#NULL!	0.005674	#NULL!	0.059805
114	4	Sk3.1	F	#NULL!	0.005691	#NULL!	0.099987
83	4	Sk3.1	F	#NULL!	0.005722	#NULL!	0.083568
104	1	Sk3.1	F	#NULL!	0.005722	#NULL!	0.091679
92	4	Sk3.1	F	#NULL!	0.005729	#NULL!	0.080655
71	4	Sk3.1	F	#NULL!	0.00575	#NULL!	0.116167
102	1	Sk3.1	F	#NULL!	0.005757	#NULL!	0.121999
107	4	Sk3.1	F	#NULL!	0.005758	#NULL!	0.135256
55	1	Sk3.1	F	#NULL!	0.005762	#NULL!	0.132559
32	1	Sk3.1	F	#NULL!	0.00577	#NULL!	0.08884
76	4	Sk3.1	F	#NULL!	0.005786	#NULL!	0.111602
66	4	Sk3.1	F	#NULL!	0.005802	#NULL!	0.134527
102	4	Sk3.1	F	#NULL!	0.00581	#NULL!	0.082422
125	1	Sk3.1	F	#NULL!	0.005812	#NULL!	0.047963
127	1	Sk3.1	F	#NULL!	0.005887	#NULL!	0.060335
126	1	Sk3.1	F	#NULL!	0.005937	#NULL!	0.062219
101	4	Sk3.1	F	#NULL!	0.00595	#NULL!	0.112507
124	1	Sk3.1	F	#NULL!	0.005959	#NULL!	0.076391
98	4	Sk3.1	F	#NULL!	0.005987	#NULL!	0.098945
103	4	Sk3.1	F	#NULL!	0.005989	#NULL!	0.101371
105	4	Sk3.1	F	#NULL!	0.00602	#NULL!	0.057177
79	1	Sk3.1	F	#NULL!	0.00602	#NULL!	0.11746
99	1	Sk3.1	F	#NULL!	0.006042	#NULL!	0.121892
122	1	Sk3.1	F	#NULL!	0.006053	#NULL!	0.145605
95	4	Sk3.1	F	#NULL!	0.006082	#NULL!	0.095071
152	1	Sk3.1	F	#NULL!	0.006093	#NULL!	0.037946
100	4	Sk3.1	F	#NULL!	0.006099	#NULL!	0.05623
97	4	Sk3.1	F	#NULL!	0.006103	#NULL!	0.084782
120	4	Sk3.1	F	#NULL!	0.006104	#NULL!	0.077248
130	1	Sk3.1	F	#NULL!	0.006132	#NULL!	0.05954
99	4	Sk3.1	F	#NULL!	0.006139	#NULL!	0.10457
97	1	Sk3.1	F	#NULL!	0.006151	#NULL!	0.134164
122	4	Sk3.1	F	#NULL!	0.006197	#NULL!	0.102364
36	1	Sk3.1	F	#NULL!	0.006227	#NULL!	0.09223
44	1	Sk3.1	F	#NULL!	0.006295	#NULL!	0.135543
119	4	Sk3.1	F	#NULL!	0.006304	#NULL!	0.086589
143	4	Sk3.1	F	#NULL!	0.006346	#NULL!	0.075729
74	1	Sk3.1	F	#NULL!	0.006376	#NULL!	0.1904
152	4	Sk3.1	F	#NULL!	0.006378	#NULL!	0.028411
61	1	Sk3.1	F	#NULL!	0.00639	#NULL!	0.006465
91	4	Sk3.1	F	#NULL!	0.00641	#NULL!	0.105948
174	1	Sk3.1	F	#NULL!	0.006413	#NULL!	0.098327
129	1	Sk3.1	F	#NULL!	0.006419	#NULL!	0.05018
145	1	Sk3.1	F	#NULL!	0.006436	#NULL!	0.162425
77	1	Sk3.1	F	#NULL!	0.006473	#NULL!	0.119627
125	4	Sk3.1	F	#NULL!	0.006485	#NULL!	0.110249
128	1	Sk3.1	F	#NULL!	0.006512	#NULL!	0.067312
146	1	Sk3.1	F	#NULL!	0.006514	#NULL!	0.157635
103	1	Sk3.1	F	#NULL!	0.006564	#NULL!	0.131587
150	4	Sk3.1	F	#NULL!	0.006566	#NULL!	0.087138
142	4	Sk3.1	F	#NULL!	0.006587	#NULL!	0.093282
147	1	Sk3.1	F	#NULL!	0.00661	#NULL!	0.118266
96	4	Sk3.1	F	#NULL!	0.006634	#NULL!	0.074583
147	4	Sk3.1	F	#NULL!	0.006645	#NULL!	0.119358
141	4	Sk3.1	F	#NULL!	0.006653	#NULL!	0.111303
126	4	Sk3.1	F	#NULL!	0.006684	#NULL!	0.090198
128	4	Sk3.1	F	#NULL!	0.006689	#NULL!	0.136643
170	1	Sk3.1	F	#NULL!	0.006708	#NULL!	0.102079
108	1	Sk3.1	F	#NULL!	0.006713	#NULL!	0.013408
115	4	Sk3.1	F	#NULL!	0.006732	#NULL!	0.146361
148	4	Sk3.1	F	#NULL!	0.006742	#NULL!	0.095084
121	4	Sk3.1	F	#NULL!	0.006742	#NULL!	0.156994
167	4	Sk3.1	F	#NULL!	0.006749	#NULL!	0.128303
197	4	Sk3.1	F	#NULL!	0.006758	#NULL!	0.046632
107	1	Sk3.1	F	#NULL!	0.006766	#NULL!	0.126947
149	4	Sk3.1	F	#NULL!	0.006768	#NULL!	0.104785
123	4	Sk3.1	F	#NULL!	0.00678	#NULL!	0.147129
150	1	Sk3.1	F	#NULL!	0.00679	#NULL!	0.199252
168	1	Sk3.1	F	#NULL!	0.006801	#NULL!	0.161872
146	4	Sk3.1	F	#NULL!	0.006861	#NULL!	0.09976
98	1	Sk3.1	F	#NULL!	0.006877	#NULL!	0.118516
78	1	Sk3.1	F	#NULL!	0.006908	#NULL!	0.103811
87	1	Sk3.1	F	#NULL!	0.006936	#NULL!	0.120048
151	4	Sk3.1	F	#NULL!	0.007009	#NULL!	0.129313
124	4	Sk3.1	F	#NULL!	0.007086	#NULL!	0.137375
127	4	Sk3.1	F	#NULL!	0.007093	#NULL!	0.105055
153	4	Sk3.1	F	#NULL!	0.007165	#NULL!	0.107934
144	4	Sk3.1	F	#NULL!	0.007186	#NULL!	0.12405
106	1	Sk3.1	F	#NULL!	0.00719	#NULL!	0.107678
90	4	Sk3.1	F	#NULL!	0.007196	#NULL!	0.118193
64	1	Sk3.1	F	#NULL!	0.007231	#NULL!	#NULL!
149	1	Sk3.1	F	#NULL!	0.00726	#NULL!	0.178113
117	4	Sk3.1	F	#NULL!	0.007273	#NULL!	0.149125
217	4	Sk3.1	F	#NULL!	0.007276	#NULL!	0.069619
174	4	Sk3.1	F	#NULL!	0.007276	#NULL!	0.082621
171	4	Sk3.1	F	#NULL!	0.007277	#NULL!	0.10389
175	1	Sk3.1	F	#NULL!	0.007291	#NULL!	0.04188
118	4	Sk3.1	F	#NULL!	0.007295	#NULL!	0.124596
173	1	Sk3.1	F	#NULL!	0.007308	#NULL!	0.137987
167	1	Sk3.1	F	#NULL!	0.007323	#NULL!	0.14585
172	4	Sk3.1	F	#NULL!	0.007325	#NULL!	0.105648
173	4	Sk3.1	F	#NULL!	0.00735	#NULL!	0.096896
175	4	Sk3.1	F	#NULL!	0.007403	#NULL!	0.069619
218	4	Sk3.1	F	#NULL!	0.007425	#NULL!	0.083852
148	1	Sk3.1	F	#NULL!	0.007457	#NULL!	0.198266
171	1	Sk3.1	F	#NULL!	0.00747	#NULL!	0.127989
196	4	Sk3.1	F	#NULL!	0.007511	#NULL!	0.098753
216	4	Sk3.1	F	#NULL!	0.007523	#NULL!	0.084985
170	4	Sk3.1	F	#NULL!	0.007548	#NULL!	0.089679
168	4	Sk3.1	F	#NULL!	0.00764	#NULL!	0.11626
169	1	Sk3.1	F	#NULL!	0.007666	#NULL!	0.216107
218	1	Sk3.1	F	#NULL!	0.007677	#NULL!	0.212997
192	4	Sk3.1	F	#NULL!	0.007688	#NULL!	0.117514
133	4	Sk3.1	F	#NULL!	0.007764	#NULL!	0.143458
219	4	Sk3.1	F	#NULL!	0.007802	#NULL!	0.121805
165	4	Sk3.1	F	#NULL!	0.00787	#NULL!	0.138754
193	4	Sk3.1	F	#NULL!	0.007989	#NULL!	0.119079
109	1	Sk3.1	F	#NULL!	0.00814	#NULL!	0.019169
215	4	Sk3.1	F	#NULL!	0.00815	#NULL!	0.162574
137	4	Sk3.1	F	#NULL!	0.008311	#NULL!	0.20903
158	4	Sk3.1	F	#NULL!	0.008761	#NULL!	0.205438
196	1	Sk3.1	F	#NULL!	0.008786	#NULL!	0.185645
107	3	Sk3.1	F	#NULL!	0.015545	#NULL!	0.453367
93	4	Sk3.1	F	0.001096	0.006216	0.010082	0.120203
33	4	Sk3.1	F	0.001387	0.002975	0.037736	0.053515
68	1	Sk3.1	F	0.001551	#NULL!	0.048174	#NULL!
151	1	Sk3.1	F	0.001667	0.007149	0.028209	0.0808
82	4	Sk3.1	F	0.001724	0.005486	0.016033	0.102655
7	4	Sk3.1	F	0.001748	#NULL!	0.011882	#NULL!
53	1	Sk3.1	F	0.001777	0.005121	0.01906	0.105623
145	4	Sk3.1	F	0.001787	0.006599	0.003843	0.111381
30	4	Sk3.1	F	0.001852	0.003353	0.017219	0.074888
110	4	Sk3.1	F	0.001975	0.007373	0.039559	0.132392
130	4	Sk3.1	F	0.002038	0.006579	0.02158	0.114633
159	4	Sk3.1	F	0.002038	0.008504	0.071791	0.180889
94	4	Sk3.1	F	0.002073	0.007408	0.01964	0.192997
17	4	Sk3.1	F	0.002115	#NULL!	0.012339	#NULL!
169	4	Sk3.1	F	0.002123	0.007701	0.027653	0.143289
[truncated: 3,775 more rows]

## Sheet: sFTIRM v2phos post-inspect
Spectrum	Phosphate_area	ROI	Skeleton_ID	Sex	v2_area	V2area:phosphate area	Notes
153	21.3013	3	BG2	F	0.088183	0.0041398	Sk12 is excluded
161	20.956	1	BG2	F	0.090743	0.00433017
161	20.9619	2	BG2	F	0.090758	0.00432966
161	16.3157	3	BG2	F	0.096251	0.00589929
183	22.2853	1	BG2	F	0.114455	0.00513589
183	22.294	2	BG2	F	0.119622	0.00536565
183	21.5924	3	BG2	F	0.120733	0.00559145
175	17.419	3	BG2	F	0.13599	0.00780701
32	23.3612	4	BG2	F	0.140312	0.0060062
158	17.1277	3	BG2	F	0.15836	0.00924582
138	20.3738	1	BG2	F	0.165334	0.00811502
205	21.2423	3	BG2	F	0.166865	0.0078553
138	20.3816	2	BG2	F	0.169219	0.00830255
55	17.9228	4	BG2	F	0.207005	0.0115498
26	16.359	4	BG2	F	0.232426	0.0142078
49	17.3842	4	BG2	F	0.236058	0.0135789
53	19.9965	4	BG2	F	0.253811	0.0126928
164	16.3178	3	BG2	F	0.257129	0.0157576
48	15.6296	4	BG2	F	0.26433	0.0169122
108	18.4451	3	BG2	F	0.280728	0.0152196
209	20.2241	2	BG2	F	0.285218	0.0141029
209	20.2061	1	BG2	F	0.291476	0.0144252
167	17.5468	3	BG2	F	0.293485	0.0167259
132	18.5295	1	BG2	F	0.293582	0.0158441
41	27.3897	4	BG2	F	0.297999	0.01088
59	18.435	4	BG2	F	0.30189	0.0163759
132	18.5036	2	BG2	F	0.302717	0.0163599
121	18.0777	3	BG2	F	0.303362	0.016781
50	18.5027	4	BG2	F	0.309711	0.0167387
103	21.2886	3	BG2	F	0.310575	0.0145888
102	20.3486	4	BG2	F	0.310788	0.0152732
45	22.942	4	BG2	F	0.315732	0.0137622
186	25.9829	4	BG2	F	0.319315	0.0122894
100	17.5476	3	BG2	F	0.320114	0.0182426
31	20.3122	4	BG2	F	0.320424	0.015775
88	15.8838	3	BG2	F	0.325637	0.0205012
133	22.623	2	BG2	F	0.328474	0.0145195
133	22.6351	1	BG2	F	0.328784	0.0145254
158	25.5988	1	BG2	F	0.332282	0.0129804
158	25.5971	2	BG2	F	0.334709	0.013076
57	16.4231	4	BG2	F	0.336919	0.020515
94	18.8764	4	BG2	F	0.341817	0.0181082
146	16.5467	4	BG2	F	0.344692	0.0208314
216	19.1245	4	BG2	F	0.348266	0.0182105
31	18.782	3	BG2	F	0.349063	0.018585
36	24.3507	3	BG2	F	0.34985	0.0143672
185	22.4837	2	BG2	F	0.36027	0.0160236
101	16.6847	4	BG2	F	0.360965	0.0216344
219	22.9929	1	BG2	F	0.362605	0.0157703
50	19.8946	3	BG2	F	0.364443	0.0183187
185	22.4696	1	BG2	F	0.367419	0.0163518
115	21.4552	3	BG2	F	0.367738	0.0171398
154	20.0809	4	BG2	F	0.367763	0.0183141
219	22.9873	2	BG2	F	0.368653	0.0160373
120	19.5289	4	BG2	F	0.372748	0.019087
76	24.2796	4	BG2	F	0.375628	0.0154709
163	20.3697	1	BG2	F	0.377657	0.0185401
163	20.3602	2	BG2	F	0.381797	0.0187521
99	24.6091	3	BG2	F	0.382888	0.0155588
100	18.1141	4	BG2	F	0.384006	0.0211992
195	24.2576	2	BG2	F	0.385293	0.0158834
29	19.3768	3	BG2	F	0.38578	0.0199094
20	22.9961	4	BG2	F	0.386429	0.0168041
67	18.818	4	BG2	F	0.386669	0.0205478
173	23.182	3	BG2	F	0.387307	0.0167072
136	20.5416	2	BG2	F	0.387541	0.0188661
86	16.597	4	BG2	F	0.388362	0.0233995
195	24.247	1	BG2	F	0.389665	0.0160707
136	20.5602	1	BG2	F	0.391559	0.0190445
98	20.2926	3	BG2	F	0.39647	0.0195377
16	19.7178	3	BG2	F	0.399188	0.020245
145	17.9449	4	BG2	F	0.401411	0.022369
65	19.7155	4	BG2	F	0.401762	0.0203779
12	22.4996	3	BG2	F	0.406165	0.0180521
147	19.2203	3	BG2	F	0.407639	0.0212088
80	28.4319	4	BG2	F	0.409269	0.0143947
71	24.674	3	BG2	F	0.410902	0.0166532
81	26.229	4	BG2	F	0.413227	0.0157546
209	24.8658	3	BG2	F	0.415452	0.0167077
116	19.8949	4	BG2	F	0.415578	0.0208887
117	21.5022	4	BG2	F	0.415754	0.0193354
208	22.9935	3	BG2	F	0.415937	0.0180893
139	32.1834	3	BG2	F	0.417165	0.0129621
216	19.3499	3	BG2	F	0.417812	0.0215925
205	20.4215	4	BG2	F	0.41959	0.0205465
179	29.4155	3	BG2	F	0.421552	0.0143309
139	31.7568	2	BG2	F	0.423768	0.0133442
81	19.2052	3	BG2	F	0.423855	0.0220698
139	31.7677	1	BG2	F	0.425842	0.0134049
52	23.1164	4	BG2	F	0.427027	0.0184729
140	24.3614	2	BG2	F	0.431263	0.0177027
104	20.6715	4	BG2	F	0.432517	0.0209234
140	24.3643	1	BG2	F	0.433761	0.0178032
51	29.8411	4	BG2	F	0.433934	0.0145415
96	28.7089	4	BG2	F	0.434911	0.015149
163	21.6686	4	BG2	F	0.435985	0.0201206
208	21.6115	4	BG2	F	0.437793	0.0202574
55	19.5231	3	BG2	F	0.452586	0.0231821
25	27.8173	4	BG2	F	0.455498	0.0163746
164	24.5363	4	BG2	F	0.456279	0.0185961
150	30.7836	3	BG2	F	0.456557	0.0148312
140	24.6228	4	BG2	F	0.457416	0.0185769
152	29.8972	4	BG2	F	0.45748	0.0153018
125	22.9816	4	BG2	F	0.461326	0.0200737
119	26.0139	3	BG2	F	0.461829	0.0177531
194	25.2189	1	BG2	F	0.462965	0.0183579
194	25.2132	2	BG2	F	0.465415	0.0184592
95	22.0023	4	BG2	F	0.466271	0.0211919
76	17.6052	3	BG2	F	0.467021	0.0265274
162	32.5964	1	BG2	F	0.467059	0.0143286
162	32.6213	2	BG2	F	0.467234	0.014323
170	25.1681	3	BG2	F	0.468995	0.0186345
136	22.3702	3	BG2	F	0.470327	0.0210247
193	22.7034	3	BG2	F	0.471195	0.0207544
52	19.5624	3	BG2	F	0.471322	0.0240933
12	21.6058	4	BG2	F	0.47207	0.0218492
178	22.9914	4	BG2	F	0.472379	0.0205459
39	25.0416	3	BG2	F	0.472584	0.018872
198	34.0343	2	BG2	F	0.472953	0.0138964
200	35.5467	2	BG2	F	0.473518	0.013321
219	27.9946	3	BG2	F	0.477172	0.0170451
130	32.3507	3	BG2	F	0.477859	0.0147712
198	34.0013	1	BG2	F	0.478257	0.0140658
86	27.6709	3	BG2	F	0.478519	0.0172932
148	22.5833	3	BG2	F	0.484184	0.0214399
79	25.1046	4	BG2	F	0.485878	0.0193542
74	30.0637	4	BG2	F	0.487542	0.016217
44	25.0596	4	BG2	F	0.491319	0.019606
176	20.3872	4	BG2	F	0.491608	0.0241135
200	35.5471	1	BG2	F	0.493684	0.0138882
17	27.8956	4	BG2	F	0.494482	0.0177261
107	25.137	3	BG2	F	0.49473	0.0196813
20	19.0282	3	BG2	F	0.495932	0.0260631
68	31.0824	4	BG2	F	0.496693	0.0159799
1	26.3918	4	BG2	F	0.501688	0.0190093
94	29.2259	3	BG2	F	0.502502	0.0171937
42	33.2827	3	BG2	F	0.503301	0.015122
206	23.4352	4	BG2	F	0.505538	0.0215718
186	26.6711	2	BG2	F	0.508073	0.0190496
8	21.9381	3	BG2	F	0.508545	0.0231809
185	31.2729	3	BG2	F	0.511962	0.0163708
160	30.195	4	BG2	F	0.512289	0.016966
82	28.6797	3	BG2	F	0.513237	0.0178955
95	17.0015	3	BG2	F	0.513485	0.0302023
63	24.0234	4	BG2	F	0.513597	0.021379
23	27.3398	4	BG2	F	0.514727	0.018827
186	26.6913	1	BG2	F	0.516053	0.0193342
117	33.8765	3	BG2	F	0.519696	0.0153409
129	25.0869	4	BG2	F	0.5208	0.0207598
214	30.3283	2	BG2	F	0.521229	0.0171862
149	32.2361	3	BG2	F	0.522532	0.0162095
189	30.1933	3	BG2	F	0.522705	0.017312
214	30.3301	1	BG2	F	0.524622	0.0172971
127	31.2147	3	BG2	F	0.526818	0.0168772
213	29.124	3	BG2	F	0.528996	0.0181636
180	26.826	4	BG2	F	0.529279	0.0197301
30	24.9407	3	BG2	F	0.529565	0.021233
60	28.3211	4	BG2	F	0.53036	0.0187267
171	33.0842	3	BG2	F	0.533478	0.0161249
5	28.8881	3	BG2	F	0.534136	0.0184898
65	29.1661	3	BG2	F	0.53996	0.0185133
130	28.8217	4	BG2	F	0.542895	0.0188363
156	29.5522	4	BG2	F	0.544106	0.0184117
35	26.8917	3	BG2	F	0.545305	0.0202778
180	29.9002	2	BG2	F	0.550652	0.0184163
42	39.0606	4	BG2	F	0.551485	0.0141187
96	25.5357	3	BG2	F	0.553131	0.0216611
41	29.5084	3	BG2	F	0.553657	0.0187627
131	30.8599	4	BG2	F	0.553908	0.0179491
157	30.0644	3	BG2	F	0.554101	0.0184305
207	32.6668	2	BG2	F	0.561328	0.0171834
180	29.8632	1	BG2	F	0.561447	0.0188006
166	33.1967	3	BG2	F	0.56146	0.0169131
17	27.4086	3	BG2	F	0.563265	0.0205507
217	29.8008	2	BG2	F	0.564132	0.0189301
176	22.3286	1	BG2	F	0.565158	0.025311
64	33.489	4	BG2	F	0.565643	0.0168904
132	30.1066	4	BG2	F	0.566639	0.0188211
33	36.1559	4	BG2	F	0.56712	0.0156854
218	32.036	2	BG2	F	0.567982	0.0177295
129	34.6539	3	BG2	F	0.567996	0.0163905
124	28.4252	3	BG2	F	0.568279	0.0199921
181	26.5248	4	BG2	F	0.568359	0.0214274
207	32.6634	1	BG2	F	0.568371	0.0174009
176	22.3057	2	BG2	F	0.570479	0.0255755
217	29.7977	1	BG2	F	0.570562	0.0191479
2	32.7075	3	BG2	F	0.571376	0.0174693
218	32.0455	1	BG2	F	0.57176	0.0178421
8	25.673	4	BG2	F	0.572338	0.0222933
134	42.2306	4	BG2	F	0.578283	0.0136934
155	28.1993	1	BG2	F	0.581003	0.0206034
155	28.2171	2	BG2	F	0.582108	0.0206296
104	31.7113	3	BG2	F	0.583026	0.0183854
0	33.2599	4	BG2	F	0.585537	0.0176049
11	34.0705	4	BG2	F	0.5864	0.0172114
24	33.0039	4	BG2	F	0.588754	0.0178389
143	29.7327	3	BG2	F	0.58933	0.0198209
33	29.2139	3	BG2	F	0.591971	0.0202633
139	28.549	4	BG2	F	0.593648	0.020794
169	32.1692	3	BG2	F	0.595786	0.0185204
1	33.599	3	BG2	F	0.596625	0.0177572
29	32.8861	4	BG2	F	0.601497	0.0182903
103	31.5811	4	BG2	F	0.602267	0.0190705
19	33.8953	4	BG2	F	0.602767	0.0177832
140	35.1922	3	BG2	F	0.604291	0.0171711
123	32.8361	4	BG2	F	0.604499	0.0184096
22	39.3472	3	BG2	F	0.605573	0.0153905
172	32.6085	3	BG2	F	0.605789	0.0185776
203	32.4466	2	BG2	F	0.608469	0.0187529
135	32.8208	1	BG2	F	0.611299	0.0186253
97	33.1863	3	BG2	F	0.612601	0.0184595
97	35.7416	4	BG2	F	0.613123	0.0171543
56	33.929	4	BG2	F	0.613538	0.018083
153	26.0786	4	BG2	F	0.613598	0.0235288
179	26.4641	4	BG2	F	0.613644	0.0231878
138	31.8929	4	BG2	F	0.614049	0.0192535
85	26.7066	3	BG2	F	0.617296	0.023114
105	28.2585	4	BG2	F	0.618042	0.021871
40	29.1686	4	BG2	F	0.618239	0.0211954
135	32.8196	2	BG2	F	0.618438	0.0188436
131	31.5712	3	BG2	F	0.61859	0.0195935
203	32.4296	1	BG2	F	0.618641	0.0190764
84	39.0654	4	BG2	F	0.623761	0.0159671
216	36.3902	2	BG2	F	0.623772	0.0171412
159	37.7625	4	BG2	F	0.628712	0.0166491
209	38.0227	4	BG2	F	0.629057	0.0165442
216	36.386	1	BG2	F	0.632182	0.0173743
184	30.938	4	BG2	F	0.632505	0.0204443
116	30.2623	3	BG2	F	0.633029	0.0209181
72	44.2371	4	BG2	F	0.63343	0.014319
61	30.8967	4	BG2	F	0.638669	0.0206711
34	34.683	4	BG2	F	0.639737	0.0184453
134	29.605	2	BG2	F	0.64031	0.0216285
134	29.6242	1	BG2	F	0.641005	0.0216379
64	25.2051	3	BG2	F	0.641892	0.0254668
141	36.9305	3	BG2	F	0.642773	0.0174049
57	36.8213	3	BG2	F	0.649071	0.0176276
175	31.9968	4	BG2	F	0.65018	0.0203201
99	34.9227	4	BG2	F	0.651827	0.0186649
210	35.417	3	BG2	F	0.657656	0.0185689
4	37.7048	4	BG2	F	0.660826	0.0175263
87	40.568	3	BG2	F	0.665142	0.0163957
215	29.6015	2	BG2	F	0.665584	0.0224848
215	29.6014	1	BG2	F	0.666439	0.0225137
78	34.9987	4	BG2	F	0.668147	0.0190906
135	45.8804	4	BG2	F	0.674146	0.0146935
185	39.108	4	BG2	F	0.675281	0.0172671
145	33.3392	3	BG2	F	0.676097	0.0202794
14	36.3155	4	BG2	F	0.678906	0.0186947
133	29.8457	4	BG2	F	0.683133	0.0228888
77	35.0573	4	BG2	F	0.683732	0.0195033
106	41.3265	3	BG2	F	0.687307	0.0166311
61	37.4039	3	BG2	F	0.687934	0.0183921
128	35.2553	4	BG2	F	0.692152	0.0196326
89	40.659	4	BG2	F	0.692391	0.0170292
188	40.3365	4	BG2	F	0.694758	0.017224
58	34.5445	3	BG2	F	0.705009	0.0204087
83	39.5399	3	BG2	F	0.707469	0.0178925
213	44.836	4	BG2	F	0.707772	0.0157858
51	36.2675	3	BG2	F	0.707878	0.0195183
107	42.4731	4	BG2	F	0.707963	0.0166685
199	47.6613	2	BG2	F	0.70857	0.0148668
18	44.0507	4	BG2	F	0.708867	0.0160921
82	40.717	4	BG2	F	0.709506	0.0174253
127	40.0255	4	BG2	F	0.713065	0.0178153
157	41.7528	2	BG2	F	0.715487	0.0171363
27	39.3923	4	BG2	F	0.717498	0.0182142
66	32.3158	4	BG2	F	0.717968	0.0222172
69	38.8125	4	BG2	F	0.721283	0.0185838
157	41.745	1	BG2	F	0.721552	0.0172847
113	44.2113	4	BG2	F	0.724122	0.0163787
199	47.6606	1	BG2	F	0.725156	0.015215
154	31.9799	1	BG2	F	0.726414	0.0227147
59	37.677	3	BG2	F	0.738342	0.0195966
211	35.0382	3	BG2	F	0.742359	0.0211872
154	32.0216	2	BG2	F	0.743593	0.0232216
37	41.7527	3	BG2	F	0.744484	0.0178308
70	41.4832	4	BG2	F	0.753743	0.0181699
43	42.8881	4	BG2	F	0.754364	0.0175891
87	46.3781	4	BG2	F	0.760421	0.0163961
18	43.9101	3	BG2	F	0.762891	0.0173739
118	41.8763	3	BG2	F	0.770774	0.018406
126	36.3653	3	BG2	F	0.770925	0.0211994
7	38.7365	3	BG2	F	0.771942	0.019928
146	38.8824	3	BG2	F	0.772649	0.0198714
24	42.5436	3	BG2	F	0.773794	0.0181883
128	48.1074	3	BG2	F	0.77943	0.0162019
115	47.9565	4	BG2	F	0.782159	0.0163098
60	37.832	3	BG2	F	0.784499	0.0207364
7	35.0089	4	BG2	F	0.784902	0.0224201
62	40.1331	3	BG2	F	0.786472	0.0195966
124	40.1189	4	BG2	F	0.787892	0.0196389
28	44.0583	4	BG2	F	0.791331	0.017961
207	39.8206	3	BG2	F	0.794324	0.0199475
40	44.5815	3	BG2	F	0.7961	0.0178572
158	37.4145	4	BG2	F	0.809846	0.0216452
62	48.6442	4	BG2	F	0.811494	0.0166822
63	44.8805	3	BG2	F	0.812683	0.0181077
178	42.085	2	BG2	F	0.813002	0.0193181
3	45.3489	3	BG2	F	0.815025	0.0179723
2	43.2384	4	BG2	F	0.81924	0.018947
91	42.2893	4	BG2	F	0.823629	0.0194761
178	42.1	1	BG2	F	0.823795	0.0195676
184	44.9473	2	BG2	F	0.827267	0.0184053
184	44.9821	1	BG2	F	0.832283	0.0185026
155	37.3224	4	BG2	F	0.837666	0.0224441
16	44.7581	4	BG2	F	0.839211	0.0187499
110	33.2636	4	BG2	F	0.839907	0.02525
84	37.2204	3	BG2	F	0.845089	0.022705
177	45.4715	1	BG2	F	0.848496	0.01866
177	45.4559	2	BG2	F	0.850624	0.0187132
114	43.6769	4	BG2	F	0.853185	0.019534
136	40.3215	4	BG2	F	0.860402	0.0213386
212	40.5678	3	BG2	F	0.868009	0.0213965
157	46.5205	4	BG2	F	0.872223	0.0187492
98	44.4531	4	BG2	F	0.874343	0.0196689
43	38.2212	3	BG2	F	0.874545	0.0228812
19	45.3709	3	BG2	F	0.87599	0.0193073
6	40.6456	4	BG2	F	0.879439	0.0216368
162	46.1734	4	BG2	F	0.890412	0.0192841
92	43.7415	4	BG2	F	0.892953	0.0204143
142	32.6298	3	BG2	F	0.896649	0.0274794
38	44.1819	3	BG2	F	0.897447	0.0203126
93	39.2798	4	BG2	F	0.899162	0.0228912
214	48.0127	4	BG2	F	0.90577	0.0188652
179	48.283	2	BG2	F	0.912398	0.0188969
85	42.8885	4	BG2	F	0.921963	0.0214968
179	48.2942	1	BG2	F	0.924224	0.0191374
0	43.5307	3	BG2	F	0.928177	0.0213223
109	49.8734	3	BG2	F	0.957229	0.0191932
15	55.5146	4	BG2	F	0.960118	0.0172949
112	44.4119	4	BG2	F	0.960434	0.0216256
210	55.4669	4	BG2	F	0.963379	0.0173686
4	50.3535	3	BG2	F	0.974939	0.0193619
38	50.1337	4	BG2	F	0.983032	0.0196082
211	52.9043	4	BG2	F	0.984264	0.0186046
118	53.5752	4	BG2	F	0.993831	0.0185502
184	49.6609	3	BG2	F	0.999797	0.0201325
141	50.6695	4	BG2	F	1.00117	0.0197589
163	51.8629	3	BG2	F	1.00661	0.0194091
162	47.8163	3	BG2	F	1.02535	0.0214435
156	52.0458	1	BG2	F	1.03746	0.0199336
90	55.2204	4	BG2	F	1.03902	0.0188158
156	52.0193	2	BG2	F	1.03902	0.0199737
201	57.1622	2	BG2	F	1.05406	0.0184397
212	56.6361	4	BG2	F	1.05439	0.0186169
37	53.9137	4	BG2	F	1.05879	0.0196386
202	48.0631	1	BG2	F	1.06048	0.0220644
202	48.061	2	BG2	F	1.06113	0.0220788
201	57.1808	1	BG2	F	1.06436	0.0186139
3	50.5665	4	BG2	F	1.0955	0.0216646
206	58.6164	3	BG2	F	1.11168	0.0189654
111	54.0733	4	BG2	F	1.11192	0.0205632
187	59.7896	4	BG2	F	1.14961	0.0192276
88	56.2444	4	BG2	F	1.2389	0.0220271
21	59.5994	4	BG2	F	1.29546	0.021736
5	15.8746	3	Sk14	M	0.07809	0.00491919
28	18.494	3	Sk14	M	0.079267	0.00428609
216	18.3792	2	Sk14	M	0.111091	0.00604439
134	24.9757	2	Sk14	M	0.219737	0.00879802
85	16.0613	3	Sk14	M	0.223139	0.013893
19	21.8375	3	Sk14	M	0.239911	0.0109862
82	15.9217	3	Sk14	M	0.252577	0.0158637
29	15.8375	1	Sk14	M	0.271064	0.0171153
83	17.5491	3	Sk14	M	0.28733	0.0163729
124	20.642	3	Sk14	M	0.303367	0.0146966
189	15.0454	2	Sk14	M	0.314453	0.0209003
33	16.1613	2	Sk14	M	0.318263	0.0196929
196	20.5814	1	Sk14	M	0.322319	0.0156607
169	18.7455	3	Sk14	M	0.327088	0.0174489
20	27.4186	1	Sk14	M	0.327885	0.0119585
62	20.7157	1	Sk14	M	0.328103	0.0158383
60	16.5531	3	Sk14	M	0.330053	0.019939
110	23.594	1	Sk14	M	0.338055	0.014328
46	20.2906	1	Sk14	M	0.342544	0.0168819
15	19.9917	1	Sk14	M	0.342622	0.0171382
215	17.7192	4	Sk14	M	0.351548	0.0198399
144	18.7856	3	Sk14	M	0.352852	0.0187831
52	17.6965	2	Sk14	M	0.357683	0.0202121
101	25.275	3	Sk14	M	0.368162	0.0145662
37	18.9837	2	Sk14	M	0.372243	0.0196086
87	24.0027	3	Sk14	M	0.372345	0.0155126
128	18.7633	3	Sk14	M	0.373522	0.019907
205	17.1749	2	Sk14	M	0.37537	0.0218557
9	20.8359	1	Sk14	M	0.377294	0.0181079
160	17.0335	3	Sk14	M	0.377486	0.0221614
134	17.7223	1	Sk14	M	0.38023	0.0214548
133	17.2649	2	Sk14	M	0.382348	0.022146
22	23.5487	3	Sk14	M	0.383332	0.0162783
70	23.7803	3	Sk14	M	0.388669	0.0163442
40	24.0186	3	Sk14	M	0.389641	0.0162225
171	20.4243	3	Sk14	M	0.392474	0.0192161
51	16.1841	2	Sk14	M	0.395159	0.0244165
173	19.9537	4	Sk14	M	0.396404	0.0198662
209	19.2897	2	Sk14	M	0.399469	0.020709
39	19.4676	2	Sk14	M	0.403038	0.020703
195	18.1119	4	Sk14	M	0.403833	0.0222966
122	20.7929	3	Sk14	M	0.405633	0.0195082
58	21.6605	2	Sk14	M	0.405733	0.0187314
79	22.989	3	Sk14	M	0.40638	0.0176771
198	16.6254	4	Sk14	M	0.407513	0.0245114
162	18.1581	2	Sk14	M	0.409	0.0225244
98	17.335	1	Sk14	M	0.410569	0.0236845
213	22.052	1	Sk14	M	0.410677	0.0186231
78	20.1454	4	Sk14	M	0.416876	0.0206933
162	18.288	1	Sk14	M	0.42056	0.0229965
17	30.8065	3	Sk14	M	0.421021	0.0136666
99	18.498	4	Sk14	M	0.421239	0.0227721
131	19.2507	3	Sk14	M	0.421681	0.0219047
115	18.2161	1	Sk14	M	0.423091	0.0232263
72	19.5756	4	Sk14	M	0.424063	0.0216628
170	17.2296	4	Sk14	M	0.424201	0.0246204
24	20.9056	4	Sk14	M	0.424874	0.0203234
73	21.3465	2	Sk14	M	0.425311	0.0199242
188	19.5797	1	Sk14	M	0.425767	0.0217453
69	17.8086	4	Sk14	M	0.425789	0.0239091
175	18.4433	2	Sk14	M	0.427809	0.0231959
35	29.0962	4	Sk14	M	0.435579	0.0149703
16	24.5353	3	Sk14	M	0.436964	0.0178096
143	21.0303	4	Sk14	M	0.437688	0.0208122
93	26.8696	4	Sk14	M	0.43816	0.0163069
219	20.5463	3	Sk14	M	0.438206	0.0213278
49	16.2255	2	Sk14	M	0.439386	0.02708
128	18.7713	1	Sk14	M	0.44024	0.0234528
39	21.8569	1	Sk14	M	0.442122	0.020228
218	21.2193	3	Sk14	M	0.445119	0.020977
104	22.9631	3	Sk14	M	0.445508	0.019401
129	27.9937	3	Sk14	M	0.446317	0.0159435
172	27.2744	2	Sk14	M	0.447936	0.0164233
161	21.9803	3	Sk14	M	0.451199	0.0205275
184	30.2912	4	Sk14	M	0.4537	0.0149779
161	17.6792	2	Sk14	M	0.456731	0.0258344
138	23.8818	2	Sk14	M	0.457741	0.0191669
31	21.8383	2	Sk14	M	0.458251	0.0209838
100	21.7571	1	Sk14	M	0.459482	0.0211187
156	25.5806	2	Sk14	M	0.460612	0.0180063
100	22.9021	2	Sk14	M	0.461173	0.0201367
126	24.2872	1	Sk14	M	0.461613	0.0190064
210	21.4211	4	Sk14	M	0.462714	0.0216008
58	20.1302	3	Sk14	M	0.463816	0.0230408
190	26.6095	3	Sk14	M	0.466248	0.0175219
10	21.2201	1	Sk14	M	0.466283	0.0219737
8	26.3921	1	Sk14	M	0.467418	0.0177105
42	21.8411	1	Sk14	M	0.467979	0.0214266
57	21.7048	2	Sk14	M	0.471983	0.0217455
193	24.29	2	Sk14	M	0.472434	0.0194497
55	23.1339	2	Sk14	M	0.474507	0.0205114
191	21.8317	1	Sk14	M	0.475156	0.0217645
12	22.8655	1	Sk14	M	0.47673	0.0208493
41	28.2292	1	Sk14	M	0.477836	0.016927
104	27.9787	2	Sk14	M	0.479397	0.0171344
133	23.2409	1	Sk14	M	0.479631	0.0206374
165	25.6135	3	Sk14	M	0.481268	0.0187896
117	19.1162	2	Sk14	M	0.481301	0.0251777
21	30.9322	3	Sk14	M	0.485743	0.0157035
77	23.9166	3	Sk14	M	0.487408	0.0203795
68	25.1022	2	Sk14	M	0.488772	0.0194713
199	25.4349	1	Sk14	M	0.489392	0.019241
41	32.8021	3	Sk14	M	0.49127	0.0149768
67	20.1463	2	Sk14	M	0.491317	0.0243874
7	25.3343	1	Sk14	M	0.492682	0.0194472
71	26.5013	4	Sk14	M	0.493414	0.0186185
35	24.768	2	Sk14	M	0.49466	0.0199717
121	25.641	3	Sk14	M	0.494953	0.0193032
107	22.6202	1	Sk14	M	0.495189	0.0218915
156	24.5495	3	Sk14	M	0.496411	0.0202208
71	19.888	2	Sk14	M	0.497018	0.0249908
193	26.8481	4	Sk14	M	0.497337	0.0185241
176	23.7448	4	Sk14	M	0.499206	0.0210238
78	21.9891	2	Sk14	M	0.500896	0.0227793
54	23.5228	3	Sk14	M	0.501157	0.0213052
14	22.4029	3	Sk14	M	0.501931	0.0224047
61	24.216	1	Sk14	M	0.502605	0.0207551
212	25.7617	4	Sk14	M	0.505506	0.0196224
68	23.0276	4	Sk14	M	0.50556	0.0219545
171	28.1702	4	Sk14	M	0.506715	0.0179876
139	23.7226	4	Sk14	M	0.507207	0.0213807
4	27.3784	2	Sk14	M	0.510657	0.0186518
92	26.8918	3	Sk14	M	0.511882	0.0190349
120	25.0531	1	Sk14	M	0.512228	0.0204457
104	23.9686	4	Sk14	M	0.513586	0.0214274
197	18.225	3	Sk14	M	0.516096	0.028318
111	20.7353	1	Sk14	M	0.517007	0.0249337
164	26.9788	1	Sk14	M	0.517724	0.01919
155	19.4137	2	Sk14	M	0.518581	0.0267121
217	21.2756	4	Sk14	M	0.519051	0.0243965
148	25.4842	1	Sk14	M	0.519834	0.0203983
153	21.9254	2	Sk14	M	0.521004	0.0237626
112	24.4502	4	Sk14	M	0.521336	0.0213224
125	25.4608	1	Sk14	M	0.521732	0.0204916
173	24.9129	3	Sk14	M	0.521755	0.0209432
8	25.8489	2	Sk14	M	0.522071	0.0201971
153	25.9426	4	Sk14	M	0.527873	0.0203478
204	31.1111	2	Sk14	M	0.528241	0.0169792
65	26.7706	2	Sk14	M	0.531339	0.0198479
92	25.1873	1	Sk14	M	0.532122	0.0211266
23	23.5921	3	Sk14	M	0.534219	0.022644
40	18.843	2	Sk14	M	0.534678	0.0283755
174	23.8684	4	Sk14	M	0.536867	0.0224928
130	28.1455	3	Sk14	M	0.538048	0.0191166
201	23.6546	1	Sk14	M	0.540679	0.0228573
219	23.0838	2	Sk14	M	0.540843	0.0234295
136	16.6905	2	Sk14	M	0.541613	0.0324503
204	30.1971	4	Sk14	M	0.542546	0.0179669
62	25.6741	2	Sk14	M	0.542615	0.0211347
177	33.1688	4	Sk14	M	0.54298	0.0163702
194	22.6348	4	Sk14	M	0.543082	0.0239933
211	27.1411	4	Sk14	M	0.543299	0.0200176
76	21.0098	2	Sk14	M	0.543529	0.0258703
190	24.6075	1	Sk14	M	0.544266	0.0221179
145	22.6426	4	Sk14	M	0.544742	0.0240582
13	24.9161	2	Sk14	M	0.546127	0.0219186
200	26.5945	1	Sk14	M	0.546747	0.0205587
120	25.6825	3	Sk14	M	0.546891	0.0212943
139	28.2716	2	Sk14	M	0.548065	0.0193857
182	34.2929	3	Sk14	M	0.54873	0.0160013
38	27.2525	1	Sk14	M	0.55011	0.0201857
20	24.0945	2	Sk14	M	0.550994	0.0228681
205	28.6514	4	Sk14	M	0.553082	0.0193039
150	23.5661	1	Sk14	M	0.553601	0.0234914
168	27.1264	3	Sk14	M	0.55537	0.0204734
119	28.9118	2	Sk14	M	0.55556	0.0192157
113	20.8692	1	Sk14	M	0.557874	0.0267319
1	27.2639	4	Sk14	M	0.558771	0.0204949
215	23.5304	1	Sk14	M	0.558791	0.0237476
78	24.9181	1	Sk14	M	0.560647	0.0224996
94	28.2474	4	Sk14	M	0.561312	0.0198713
118	25.9714	2	Sk14	M	0.562044	0.0216409
28	29.3952	1	Sk14	M	0.562356	0.0191309
34	31.4761	1	Sk14	M	0.562731	0.017878
12	25.5998	4	Sk14	M	0.564651	0.0220569
28	24.3056	4	Sk14	M	0.565229	0.0232551
187	29.2145	1	Sk14	M	0.566791	0.019401
194	26.6228	2	Sk14	M	0.571451	0.0214647
167	27.4416	3	Sk14	M	0.575489	0.0209714
3	30.7695	2	Sk14	M	0.576118	0.0187237
158	22.7411	3	Sk14	M	0.578078	0.02542
149	29.8548	2	Sk14	M	0.578167	0.019366
19	32.1015	2	Sk14	M	0.578301	0.0180147
47	24.2203	2	Sk14	M	0.579076	0.0239087
25	29.5355	4	Sk14	M	0.579475	0.0196196
20	37.5709	3	Sk14	M	0.580619	0.015454
89	21.7483	2	Sk14	M	0.580657	0.026699
98	24.8063	4	Sk14	M	0.580996	0.0234213
192	29.3214	1	Sk14	M	0.581774	0.0198413
109	23.0155	1	Sk14	M	0.583654	0.0253592
170	28.7409	3	Sk14	M	0.585456	0.0203701
163	28.3295	3	Sk14	M	0.585679	0.0206738
121	27.2054	2	Sk14	M	0.587708	0.0216026
156	30.3867	1	Sk14	M	0.589564	0.019402
181	24.7402	2	Sk14	M	0.589789	0.0238393
70	29.0514	4	Sk14	M	0.591218	0.0203508
72	20.3968	2	Sk14	M	0.592497	0.0290485
66	25.4255	2	Sk14	M	0.59287	0.023318
145	23.2686	1	Sk14	M	0.594603	0.0255539
153	25.2969	1	Sk14	M	0.59563	0.0235456
102	26.297	4	Sk14	M	0.596199	0.0226717
85	28.8606	2	Sk14	M	0.596463	0.0206671
26	21.5041	2	Sk14	M	0.599279	0.0278681
48	25.6953	1	Sk14	M	0.600247	0.0233602
163	33.5138	1	Sk14	M	0.600686	0.0179236
53	29.713	2	Sk14	M	0.602689	0.0202837
122	26.8441	2	Sk14	M	0.602823	0.0224565
114	31.736	3	Sk14	M	0.604402	0.0190447
84	28.3583	2	Sk14	M	0.606262	0.0213787
218	19.1821	1	Sk14	M	0.609249	0.0317614
35	32.1096	3	Sk14	M	0.610811	0.0190227
68	24.7758	1	Sk14	M	0.613628	0.0247672
144	33.7798	2	Sk14	M	0.614061	0.0181783
152	29.3744	1	Sk14	M	0.614345	0.0209143
96	28.0301	2	Sk14	M	0.61635	0.0219889
77	29.4801	1	Sk14	M	0.616465	0.0209112
151	35.9618	3	Sk14	M	0.621863	0.0172923
216	24.0094	1	Sk14	M	0.622407	0.0259234
195	32.8371	2	Sk14	M	0.624128	0.0190068
49	29.0651	4	Sk14	M	0.628763	0.021633
54	35.63	2	Sk14	M	0.629408	0.0176651
7	43.0633	3	Sk14	M	0.629448	0.0146168
174	29.6565	3	Sk14	M	0.630947	0.0212752
174	31.8029	2	Sk14	M	0.631704	0.0198631
166	30.3207	2	Sk14	M	0.633608	0.0208969
154	29.2079	4	Sk14	M	0.634158	0.0217119
207	23.4369	2	Sk14	M	0.635047	0.027096
22	33.8117	1	Sk14	M	0.636086	0.0188126
163	26.9391	2	Sk14	M	0.637065	0.0236483
36	26.4286	1	Sk14	M	0.637236	0.0241116
187	30.1605	3	Sk14	M	0.637963	0.0211523
50	30.8318	1	Sk14	M	0.638728	0.0207165
160	33.531	1	Sk14	M	0.639678	0.0190772
208	28.4065	4	Sk14	M	0.641492	0.0225826
210	28.487	1	Sk14	M	0.643765	0.0225985
169	28.9505	1	Sk14	M	0.643847	0.0222396
3	32.114	4	Sk14	M	0.643982	0.020053
140	32.6124	3	Sk14	M	0.644117	0.0197507
159	27.7206	1	Sk14	M	0.646279	0.0233141
38	34.3721	3	Sk14	M	0.647209	0.0188295
37	28.7053	1	Sk14	M	0.647569	0.0225592
1	33.788	1	Sk14	M	0.648633	0.0191971
128	34.9262	2	Sk14	M	0.648834	0.0185773
177	26.1208	2	Sk14	M	0.652346	0.0249742
5	35.0457	2	Sk14	M	0.652712	0.0186246
145	36.5496	2	Sk14	M	0.652857	0.0178622
34	31.0035	4	Sk14	M	0.653178	0.0210679
1	32.1255	2	Sk14	M	0.654357	0.0203687
127	34.244	2	Sk14	M	0.655037	0.0191285
80	24.9762	1	Sk14	M	0.656946	0.0263029
45	29.8744	2	Sk14	M	0.657283	0.0220016
217	28.0341	1	Sk14	M	0.658495	0.0234891
33	35.5062	1	Sk14	M	0.659794	0.0185825
31	36.0906	1	Sk14	M	0.659977	0.0182867
217	24.2142	3	Sk14	M	0.660859	0.0272922
24	33.8425	3	Sk14	M	0.66092	0.0195293
15	33.3019	4	Sk14	M	0.662682	0.0198992
88	35.9901	2	Sk14	M	0.664298	0.0184578
96	29.3821	4	Sk14	M	0.664332	0.0226101
46	32.0922	2	Sk14	M	0.664791	0.020715
101	32.5638	4	Sk14	M	0.665097	0.0204244
213	32.2616	4	Sk14	M	0.665129	0.0206168
15	35.6427	3	Sk14	M	0.667026	0.0187142
53	29.5522	4	Sk14	M	0.667495	0.022587
18	31.9483	1	Sk14	M	0.6678	0.0209025
115	33.3834	4	Sk14	M	0.667831	0.0200049
6	33.7989	1	Sk14	M	0.668314	0.0197732
61	39.7212	3	Sk14	M	0.669371	0.0168517
29	31.3974	4	Sk14	M	0.669674	0.021329
209	31.9369	4	Sk14	M	0.670848	0.0210054
81	26.6669	1	Sk14	M	0.67131	0.0251739
91	33.5942	1	Sk14	M	0.672776	0.0200266
165	32.1913	1	Sk14	M	0.675037	0.0209695
146	38.4872	2	Sk14	M	0.675654	0.0175553
61	27.2508	2	Sk14	M	0.676435	0.0248225
138	35.0147	4	Sk14	M	0.67666	0.019325
167	40.3563	2	Sk14	M	0.676997	0.0167755
187	34.3448	4	Sk14	M	0.67743	0.0197244
37	40.0179	3	Sk14	M	0.677618	0.0169329
113	29.6107	4	Sk14	M	0.67896	0.0229296
55	29.8333	4	Sk14	M	0.679106	0.0227633
185	33.6805	1	Sk14	M	0.682715	0.0202703
148	27.0032	2	Sk14	M	0.683134	0.0252983
89	31.5225	4	Sk14	M	0.683567	0.021685
45	33.1709	1	Sk14	M	0.684351	0.0206311
189	35.1309	3	Sk14	M	0.684393	0.0194812
154	36.8768	1	Sk14	M	0.687569	0.018645
131	31.3728	2	Sk14	M	0.688435	0.0219437
141	36.4638	2	Sk14	M	0.688507	0.0188819
0	31.3585	4	Sk14	M	0.688671	0.0219612
125	32.3835	4	Sk14	M	0.689346	0.021287
218	33.6638	4	Sk14	M	0.689841	0.0204921
57	33.5306	3	Sk14	M	0.689948	0.0205767
2	39.1587	4	Sk14	M	0.690494	0.0176332
57	30.4957	1	Sk14	M	0.690626	0.0226466
97	32.4769	1	Sk14	M	0.691148	0.0212812
5	35.7995	1	Sk14	M	0.692931	0.0193559
152	34.3246	4	Sk14	M	0.693997	0.0202186
158	32.9796	1	Sk14	M	0.694679	0.0210639
124	30.4876	4	Sk14	M	0.694927	0.0227938
194	35.3933	3	Sk14	M	0.695642	0.0196546
31	32.7313	3	Sk14	M	0.696817	0.021289
148	32.8541	4	Sk14	M	0.696824	0.0212097
189	35.7121	4	Sk14	M	0.697195	0.0195226
140	36.3932	2	Sk14	M	0.697218	0.0191579
201	33.8663	2	Sk14	M	0.697542	0.0205969
111	29.7676	2	Sk14	M	0.70037	0.023528
40	33.4608	1	Sk14	M	0.701249	0.0209573
214	33.6479	3	Sk14	M	0.701615	0.0208517
130	33.2889	2	Sk14	M	0.701629	0.021077
117	34.2653	3	Sk14	M	0.701697	0.0204783
198	32.8336	1	Sk14	M	0.7017	0.0213714
173	35.8753	2	Sk14	M	0.701733	0.0195603
170	30.6989	1	Sk14	M	0.701797	0.0228607
213	36.9951	3	Sk14	M	0.701925	0.0189734
47	30.8214	1	Sk14	M	0.7022	0.0227828
93	32.6565	1	Sk14	M	0.702363	0.0215076
176	29.1083	2	Sk14	M	0.702448	0.0241322
140	33.3657	1	Sk14	M	0.704873	0.0211257
47	30.4297	4	Sk14	M	0.705613	0.0231883
30	30.2536	1	Sk14	M	0.70683	0.0233635
101	34.1329	2	Sk14	M	0.707247	0.0207204
86	32.7433	2	Sk14	M	0.707648	0.021612
106	33.2973	2	Sk14	M	0.708343	0.0212733
212	37.1265	1	Sk14	M	0.70868	0.0190883
168	31.6469	1	Sk14	M	0.708767	0.0223961
26	32.7296	4	Sk14	M	0.70879	0.0216559
100	37.6167	3	Sk14	M	0.711391	0.0189116
103	37.8718	3	Sk14	M	0.71334	0.0188357
19	37.8434	1	Sk14	M	0.713955	0.018866
85	37.8718	1	Sk14	M	0.714347	0.0188622
9	37.258	3	Sk14	M	0.714384	0.019174
90	34.0731	1	Sk14	M	0.714434	0.0209677
105	37.0276	2	Sk14	M	0.715123	0.0193133
192	29.6578	4	Sk14	M	0.715195	0.0241149
151	26.6903	4	Sk14	M	0.716471	0.0268438
135	39.5703	3	Sk14	M	0.716545	0.0181081
83	33.1869	1	Sk14	M	0.719224	0.0216719
193	37.3118	3	Sk14	M	0.720343	0.019306
117	34.3959	1	Sk14	M	0.722499	0.0210054
63	38.1135	1	Sk14	M	0.723138	0.0189733
42	36.2086	2	Sk14	M	0.724662	0.0200135
159	36.485	2	Sk14	M	0.725378	0.0198815
80	42.36	3	Sk14	M	0.725613	0.0171297
111	29.8484	4	Sk14	M	0.727082	0.0243592
53	36.8985	1	Sk14	M	0.728026	0.0197305
54	35.8499	1	Sk14	M	0.729639	0.0203526
218	38.6913	2	Sk14	M	0.730869	0.0188897
87	29.6271	2	Sk14	M	0.73363	0.0247621
139	29.0251	1	Sk14	M	0.733835	0.0252828
74	33.7747	2	Sk14	M	0.733966	0.0217313
103	28.6773	1	Sk14	M	0.734082	0.025598
124	34.0299	1	Sk14	M	0.738033	0.0216878
142	37.4769	2	Sk14	M	0.738564	0.0197072
64	37.6141	1	Sk14	M	0.73886	0.0196432
118	33.9525	1	Sk14	M	0.740794	0.0218186
206	44.4929	3	Sk14	M	0.741212	0.0166591
150	42.329	2	Sk14	M	0.741552	0.0175188
211	38.753	1	Sk14	M	0.742869	0.0191693
137	33.9986	2	Sk14	M	0.744023	0.0218839
167	34.0702	1	Sk14	M	0.744542	0.0218532
186	33.5816	3	Sk14	M	0.746994	0.0222442
8	42.1673	4	Sk14	M	0.747215	0.0177203
106	34.7641	1	Sk14	M	0.747219	0.021494
88	32.9246	3	Sk14	M	0.749735	0.0227713
188	19.5581	2	Sk14	M	0.750133	0.0383542
95	39.0992	1	Sk14	M	0.750495	0.0191946
95	31.3664	3	Sk14	M	0.751002	0.0239429
91	38.5496	4	Sk14	M	0.751553	0.0194957
126	40.0993	2	Sk14	M	0.75304	0.0187794
97	32.5614	4	Sk14	M	0.753294	0.0231346
147	34.2338	4	Sk14	M	0.753391	0.0220072
154	29.368	2	Sk14	M	0.754409	0.0256881
43	37.5476	2	Sk14	M	0.754864	0.0201042
178	36.7438	2	Sk14	M	0.755774	0.0205688
110	27.8469	3	Sk14	M	0.75584	0.0271427
86	39.7042	1	Sk14	M	0.756304	0.0190485
191	36.3306	4	Sk14	M	0.75702	0.020837
129	38.2244	2	Sk14	M	0.757327	0.0198127
95	29.2034	4	Sk14	M	0.757471	0.0259378
142	31.9115	1	Sk14	M	0.758389	0.0237654
90	32.6699	4	Sk14	M	0.758761	0.023225
35	33.9809	1	Sk14	M	0.759612	0.0223541
178	37.9366	1	Sk14	M	0.762334	0.0200949
16	35.0956	1	Sk14	M	0.763202	0.0217463
138	37.3829	1	Sk14	M	0.763297	0.0204184
118	30.4906	4	Sk14	M	0.763806	0.0250506
139	40.4043	3	Sk14	M	0.76435	0.0189176
94	37.5417	1	Sk14	M	0.765365	0.0203871
141	31.4675	1	Sk14	M	0.766083	0.0243452
214	27.4666	4	Sk14	M	0.767141	0.02793
197	36.8981	1	Sk14	M	0.767844	0.0208099
206	33.5848	2	Sk14	M	0.768585	0.0228849
142	34.8301	4	Sk14	M	0.770163	0.022112
134	41.3413	4	Sk14	M	0.770887	0.0186469
44	41.153	1	Sk14	M	0.771282	0.0187418
114	37.634	4	Sk14	M	0.77358	0.0205554
84	33.6222	1	Sk14	M	0.774288	0.0230291
180	35.4437	1	Sk14	M	0.774384	0.0218483
77	36.8252	2	Sk14	M	0.775441	0.0210574
73	32.4558	4	Sk14	M	0.776775	0.0239333
4	31.0704	1	Sk14	M	0.776803	0.0250014
182	35.4118	1	Sk14	M	0.777244	0.0219487
67	37.317	1	Sk14	M	0.778654	0.0208659
82	32.1021	1	Sk14	M	0.781656	0.024349
154	32.1318	3	Sk14	M	0.783845	0.0243947
157	35.5091	3	Sk14	M	0.786475	0.0221485
134	29.3498	3	Sk14	M	0.786718	0.0268048
3	38.655	1	Sk14	M	0.787456	0.0203714
13	38.2516	1	Sk14	M	0.787516	0.0205878
6	39.7076	2	Sk14	M	0.788138	0.0198486
30	34.8401	4	Sk14	M	0.788776	0.0226399
195	38.7499	1	Sk14	M	0.788983	0.0203609
179	37.1561	2	Sk14	M	0.789008	0.021235
150	35.2796	3	Sk14	M	0.789673	0.0223833
0	31.1516	2	Sk14	M	0.789984	0.0253593
127	30.8395	4	Sk14	M	0.791203	0.0256555
64	38.7797	4	Sk14	M	0.792555	0.0204374
99	40.2119	3	Sk14	M	0.793178	0.0197249
175	35.3899	1	Sk14	M	0.794128	0.0224394
42	32.7833	3	Sk14	M	0.794942	0.0242484
43	41.4596	3	Sk14	M	0.795189	0.0191799
119	34.6762	1	Sk14	M	0.795558	0.0229425
76	29.6691	4	Sk14	M	0.796896	0.0268594
152	36.186	3	Sk14	M	0.797348	0.0220347
143	38.5571	1	Sk14	M	0.797898	0.0206939
143	37.2238	2	Sk14	M	0.798663	0.0214557
48	36.9745	3	Sk14	M	0.799123	0.0216128
52	36.952	1	Sk14	M	0.801289	0.0216846
22	34.7494	2	Sk14	M	0.803479	0.0231221
0	35.9263	3	Sk14	M	0.804603	0.022396
48	38.1101	4	Sk14	M	0.806053	0.0211506
78	41.4225	3	Sk14	M	0.809615	0.0195453
195	36.3733	3	Sk14	M	0.810422	0.0222807
192	33.556	3	Sk14	M	0.810501	0.0241537
58	42.7152	4	Sk14	M	0.810518	0.0189749
10	36.8532	4	Sk14	M	0.811132	0.0220098
39	44.8141	3	Sk14	M	0.812268	0.0181253
56	35.4936	2	Sk14	M	0.812353	0.0228873
188	38.366	3	Sk14	M	0.813976	0.0212161
11	36.1884	1	Sk14	M	0.814268	0.0225008
130	40.9295	1	Sk14	M	0.815037	0.0199132
70	37.6686	2	Sk14	M	0.815281	0.0216435
185	33.9296	2	Sk14	M	0.815306	0.0240293
74	36.7029	1	Sk14	M	0.815491	0.0222187
27	38.0492	2	Sk14	M	0.815569	0.0214346
146	33.9213	1	Sk14	M	0.815704	0.024047
200	44.2017	3	Sk14	M	0.818733	0.0185227
11	39.6316	2	Sk14	M	0.821389	0.0207256
202	43.1695	2	Sk14	M	0.822177	0.0190453
87	37.3631	1	Sk14	M	0.822193	0.0220055
64	40.3703	2	Sk14	M	0.822689	0.0203786
51	34.7373	1	Sk14	M	0.822997	0.023692
123	34.7071	1	Sk14	M	0.823523	0.0237278
44	36.3205	3	Sk14	M	0.824053	0.0226884
112	35.9194	1	Sk14	M	0.826827	0.023019
126	39.8686	4	Sk14	M	0.828462	0.0207798
149	36.6287	4	Sk14	M	0.830387	0.0226704
175	37.3747	3	Sk14	M	0.83189	0.0222581
169	36.0754	2	Sk14	M	0.832437	0.0230749
44	39.1693	2	Sk14	M	0.832502	0.021254
9	35.654	4	Sk14	M	0.832683	0.0233545
101	33.7692	1	Sk14	M	0.834178	0.0247023
125	41.6521	2	Sk14	M	0.834591	0.0200372
138	40.8629	3	Sk14	M	0.83854	0.0205208
46	39.3794	4	Sk14	M	0.839266	0.0213123
184	36.9905	2	Sk14	M	0.840409	0.0227196
194	38.2144	1	Sk14	M	0.840809	0.0220024
185	40.39	3	Sk14	M	0.841157	0.0208259
172	33.9323	4	Sk14	M	0.842586	0.0248314
108	38.5814	2	Sk14	M	0.84375	0.0218693
43	34.6842	1	Sk14	M	0.843996	0.0243338
116	37.6438	4	Sk14	M	0.845182	0.0224521
4	41.7683	4	Sk14	M	0.845422	0.0202407
169	40.3463	4	Sk14	M	0.849087	0.021045
24	37.804	2	Sk14	M	0.849474	0.0224705
200	40.033	2	Sk14	M	0.850127	0.0212357
79	37.6828	1	Sk14	M	0.85097	0.0225825
172	45.0977	3	Sk14	M	0.852039	0.0188932
1	46.9615	3	Sk14	M	0.856322	0.0182345
28	40.4035	2	Sk14	M	0.858987	0.0212602
43	37.6129	4	Sk14	M	0.861333	0.0229
5	42.75	4	Sk14	M	0.862187	0.0201681
36	42.5286	3	Sk14	M	0.864416	0.0203255
161	36.6452	1	Sk14	M	0.865916	0.0236297
80	45.0605	4	Sk14	M	0.866722	0.0192346
131	36.1441	1	Sk14	M	0.868629	0.0240324
15	39.8746	2	Sk14	M	0.869188	0.0217981
186	35.4826	1	Sk14	M	0.869193	0.0244963
141	42.6576	4	Sk14	M	0.871286	0.0204251
88	35.285	1	Sk14	M	0.872605	0.0247302
76	36.8119	1	Sk14	M	0.873071	0.0237171
56	43.2561	1	Sk14	M	0.87344	0.0201923
216	44.6976	3	Sk14	M	0.874353	0.0195615
69	34.7049	2	Sk14	M	0.875142	0.0252167
203	43.2374	1	Sk14	M	0.875294	0.0202439
92	40.1406	2	Sk14	M	0.877098	0.0218506
31	34.8905	4	Sk14	M	0.878409	0.0251762
153	39.5454	3	Sk14	M	0.880341	0.0222615
183	41.5371	1	Sk14	M	0.881299	0.0212171
117	36.5037	4	Sk14	M	0.88131	0.024143
207	44.3275	1	Sk14	M	0.881659	0.0198897
46	40.6514	3	Sk14	M	0.8829	0.0217188
6	37.598	4	Sk14	M	0.883115	0.0234884
7	41.7933	2	Sk14	M	0.885803	0.0211949
75	37.0641	1	Sk14	M	0.88732	0.0239401
88	37.015	4	Sk14	M	0.887978	0.0239897
121	38.306	1	Sk14	M	0.888472	0.0231941
23	43.9323	1	Sk14	M	0.889592	0.0202492
199	43.8106	2	Sk14	M	0.889654	0.0203068
54	40.1364	4	Sk14	M	0.891277	0.0222062
75	43.6442	2	Sk14	M	0.893649	0.0204758
92	39.697	4	Sk14	M	0.894515	0.0225336
69	37.9337	1	Sk14	M	0.896767	0.0236404
198	30.7246	2	Sk14	M	0.89701	0.0291951
202	43.6147	1	Sk14	M	0.897832	0.0205856
63	43.0454	2	Sk14	M	0.900161	0.0209119
96	38.7436	1	Sk14	M	0.902583	0.0232963
189	35.2599	1	Sk14	M	0.902714	0.0256017
50	38.6323	4	Sk14	M	0.903193	0.0233792
187	37.8972	2	Sk14	M	0.904556	0.0238687
208	46.0057	1	Sk14	M	0.904633	0.0196635
201	39.9134	3	Sk14	M	0.90732	0.0227322
178	45.0592	3	Sk14	M	0.908975	0.0201729
102	40.8428	1	Sk14	M	0.909039	0.022257
211	32.6029	2	Sk14	M	0.912626	0.0279922
75	46.9968	3	Sk14	M	0.913647	0.0194406
120	44.2104	2	Sk14	M	0.914311	0.0206809
120	39.5994	4	Sk14	M	0.915105	0.0231091
190	40.8103	4	Sk14	M	0.915248	0.0224269
219	40.8203	4	Sk14	M	0.919636	0.0225289
191	42.3338	3	Sk14	M	0.921419	0.0217656
193	37.8934	1	Sk14	M	0.92201	0.0243317
23	36.5562	2	Sk14	M	0.922392	0.0252322
72	41.1344	1	Sk14	M	0.92431	0.0224705
121	44.3075	4	Sk14	M	0.924476	0.020865
151	44.2578	2	Sk14	M	0.925219	0.0209052
124	46.7638	2	Sk14	M	0.926251	0.019807
180	40.5759	2	Sk14	M	0.926501	0.0228338
132	48.8909	1	Sk14	M	0.929335	0.0190084
116	47.7936	1	Sk14	M	0.930102	0.0194608
164	46.9461	2	Sk14	M	0.934655	0.0199091
152	44.0175	2	Sk14	M	0.936964	0.0212862
0	44.6369	1	Sk14	M	0.937632	0.0210058
155	47.6816	3	Sk14	M	0.938115	0.0196746
186	42.0644	4	Sk14	M	0.94122	0.0223757
181	41.4909	3	Sk14	M	0.943798	0.0227471
206	45.2856	1	Sk14	M	0.944269	0.0208514
97	41.9033	2	Sk14	M	0.948158	0.0226273
24	48.0166	1	Sk14	M	0.949632	0.0197772
217	36.8953	2	Sk14	M	0.950242	0.0257551
17	42.3753	2	Sk14	M	0.951649	0.0224577
60	42.7991	1	Sk14	M	0.955054	0.0223148
11	42.6733	3	Sk14	M	0.956203	0.0224075
151	38.6052	1	Sk14	M	0.9583	0.0248231
89	39.5987	1	Sk14	M	0.959644	0.0242342
209	47.9501	1	Sk14	M	0.962784	0.0200789
75	42.7584	4	Sk14	M	0.964818	0.0225644
147	41.5448	2	Sk14	M	0.965085	0.02323
25	44.5468	2	Sk14	M	0.967594	0.0217208
204	45.3316	1	Sk14	M	0.96775	0.0213482
49	49.6519	3	Sk14	M	0.968039	0.0194965
66	41.1048	4	Sk14	M	0.968766	0.0235682
210	49.9904	3	Sk14	M	0.969568	0.0193951
157	46.3446	1	Sk14	M	0.974615	0.0210298
27	42.839	1	Sk14	M	0.974927	0.0227579
32	45.3559	1	Sk14	M	0.97587	0.0215158
142	46.4818	3	Sk14	M	0.976526	0.0210088
164	47.1251	3	Sk14	M	0.981303	0.0208234
122	45.1493	4	Sk14	M	0.985366	0.0218246
166	50.5367	3	Sk14	M	0.987058	0.0195315
99	41.1669	1	Sk14	M	0.987092	0.0239778
65	51.0443	1	Sk14	M	0.989741	0.0193898
73	47.1057	1	Sk14	M	0.992522	0.0210701
30	43.3271	3	Sk14	M	0.99422	0.0229468
129	44.201	1	Sk14	M	0.996508	0.0225449
144	43.1468	1	Sk14	M	0.997086	0.0231092
76	43.3281	3	Sk14	M	0.998169	0.0230374
105	47.0134	1	Sk14	M	1.00096	0.021291
109	41.6793	3	Sk14	M	1.00179	0.0240356
10	49.3259	3	Sk14	M	1.00404	0.0203553
71	49.8745	3	Sk14	M	1.00508	0.0201521
211	48.1948	3	Sk14	M	1.01024	0.0209615
179	49.3111	3	Sk14	M	1.01193	0.0205213
55	45.9488	1	Sk14	M	1.01538	0.022098
29	51.9565	3	Sk14	M	1.01663	0.019567
109	46.5452	2	Sk14	M	1.01751	0.0218606
157	44.5742	2	Sk14	M	1.01813	0.0228413
181	46.9917	1	Sk14	M	1.02187	0.0217456
42	43.606	4	Sk14	M	1.02204	0.0234381
14	49.0378	1	Sk14	M	1.02325	0.0208666
36	49.6612	4	Sk14	M	1.02412	0.0206221
150	45.7424	4	Sk14	M	1.02522	0.0224128
212	47.5811	3	Sk14	M	1.02772	0.0215994
166	45.0628	1	Sk14	M	1.02911	0.0228372
66	45.3965	1	Sk14	M	1.02974	0.0226832
184	46.0295	1	Sk14	M	1.03115	0.022402
179	48.091	1	Sk14	M	1.0332	0.0214842
4	46.5351	3	Sk14	M	1.037	0.0222843
132	44.3853	3	Sk14	M	1.03822	0.0233912
168	55.0493	2	Sk14	M	1.03944	0.0188819
196	45.5595	3	Sk14	M	1.04027	0.0228332
74	42.154	4	Sk14	M	1.04732	0.0248451
58	47.1693	1	Sk14	M	1.04778	0.0222133
122	45.6738	1	Sk14	M	1.04928	0.0229732
207	45.605	4	Sk14	M	1.05323	0.0230945
159	46.6157	3	Sk14	M	1.05361	0.0226021
45	48.9027	3	Sk14	M	1.05756	0.0216259
63	53.9234	4	Sk14	M	1.05833	0.0196266
26	46.5387	1	Sk14	M	1.06046	0.0227867
8	49.0312	3	Sk14	M	1.06555	0.0217321
155	49.1087	1	Sk14	M	1.06998	0.021788
206	47.0859	4	Sk14	M	1.07661	0.0228649
165	48.1796	2	Sk14	M	1.07746	0.0223634
3	48.8306	3	Sk14	M	1.08097	0.0221371
205	50.9698	3	Sk14	M	1.08144	0.0212172
184	50.4456	3	Sk14	M	1.08421	0.0214926
215	52.8401	3	Sk14	M	1.08434	0.0205212
123	43.4135	4	Sk14	M	1.09068	0.0251231
50	53.8489	3	Sk14	M	1.09119	0.020264
115	44.0404	3	Sk14	M	1.09138	0.0247813
107	53.3293	2	Sk14	M	1.09148	0.0204668
74	52.3578	3	Sk14	M	1.09582	0.0209294
183	51.5981	3	Sk14	M	1.10021	0.0213226
100	40.1643	4	Sk14	M	1.10332	0.0274703
119	46.6299	4	Sk14	M	1.10545	0.023707
205	54.6345	1	Sk14	M	1.10572	0.0202384
183	54.6302	2	Sk14	M	1.10741	0.0202711
72	51.7681	3	Sk14	M	1.10962	0.0214344
56	54.8285	3	Sk14	M	1.12009	0.020429
186	31.3207	2	Sk14	M	1.12155	0.0358085
2	49.9322	3	Sk14	M	1.12211	0.0224726
18	53.3546	2	Sk14	M	1.12499	0.0210852
59	50.1753	1	Sk14	M	1.1252	0.0224254
93	51.98	3	Sk14	M	1.13337	0.021804
182	48.8395	2	Sk14	M	1.14557	0.0234559
108	52.3022	3	Sk14	M	1.14863	0.0219614
94	51.1682	3	Sk14	M	1.14973	0.0224697
21	53.1875	4	Sk14	M	1.15092	0.0216389
207	52.3218	3	Sk14	M	1.16021	0.0221746
13	53.6609	3	Sk14	M	1.16385	0.021689
52	50.8525	3	Sk14	M	1.17072	0.0230218
32	43.9823	4	Sk14	M	1.17923	0.0268115
53	57.5378	3	Sk14	M	1.18583	0.0206095
33	47.7066	4	Sk14	M	1.1903	0.0249504
73	52.2729	3	Sk14	M	1.1929	0.0228207
47	51.6982	3	Sk14	M	1.19455	0.0231062
133	49.1983	3	Sk14	M	1.19829	0.0243564
96	55.2675	3	Sk14	M	1.20248	0.0217574
25	50.0036	1	Sk14	M	1.21501	0.0242985
137	53.3195	3	Sk14	M	1.21632	0.0228118
199	52.0742	3	Sk14	M	1.21664	0.0233637
21	50.6168	2	Sk14	M	1.21693	0.0240419
51	59.3019	3	Sk14	M	1.22866	0.0207187
204	58.8721	3	Sk14	M	1.23973	0.021058
209	58.7291	3	Sk14	M	1.24954	0.0212762
208	54.8789	3	Sk14	M	1.26954	0.0231335
176	59.2612	3	Sk14	M	1.29148	0.021793
198	48.2742	3	Sk14	M	1.31306	0.0272001
16	55.0074	2	Sk14	M	1.32099	0.0240148
202	61.2516	3	Sk14	M	1.32746	0.0216723
12	59.9297	3	Sk14	M	1.33429	0.0222643
136	58.0191	3	Sk14	M	1.33644	0.0230345
21	63.0602	1	Sk14	M	1.37644	0.0218274
203	57.0654	3	Sk14	M	1.38479	0.0242667
177	56.4257	3	Sk14	M	1.42362	0.02523
180	61.3213	3	Sk14	M	1.44493	0.0235632
201	16.7494	1	Sk3.1	F	0.056888	0.00339641
73	16.7469	3	Sk3.1	F	0.059329	0.00354268
93	20.3395	3	Sk3.1	F	0.145318	0.0071446
49	19.6065	3	Sk3.1	F	0.159742	0.00814738
37	17.0034	3	Sk3.1	F	0.165073	0.00970825
196	18.4975	3	Sk3.1	F	0.189039	0.0102197
152	23.9224	3	Sk3.1	F	0.19717	0.00824207
127	18.6629	3	Sk3.1	F	0.209284	0.0112139
201	15.0868	3	Sk3.1	F	0.258728	0.0171493
218	29.1371	3	Sk3.1	F	0.261428	0.00897234
174	25.7509	3	Sk3.1	F	0.275349	0.0106928
85	24.3498	3	Sk3.1	F	0.282749	0.011612
120	19.7394	3	Sk3.1	F	0.30027	0.0152117
42	20.8122	3	Sk3.1	F	0.314897	0.0151304
191	16.1426	3	Sk3.1	F	0.327706	0.0203007
176	19.7859	4	Sk3.1	F	0.355523	0.0179685
43	21.1839	3	Sk3.1	F	0.365218	0.0172403
153	36.9103	3	Sk3.1	F	0.39545	0.0107138
119	22.6556	3	Sk3.1	F	0.396185	0.0174873
64	34.4272	3	Sk3.1	F	0.403191	0.0117114
175	34.0808	3	Sk3.1	F	0.409016	0.0120014
97	29.2275	3	Sk3.1	F	0.425053	0.0145429
111	28.6715	1	Sk3.1	F	0.425761	0.0148496
214	30.6241	3	Sk3.1	F	0.426331	0.0139214
208	17.8655	4	Sk3.1	F	0.438382	0.0245379
44	32.1885	3	Sk3.1	F	0.440139	0.0136738
156	21.967	4	Sk3.1	F	0.442734	0.0201545
105	28.5962	3	Sk3.1	F	0.442735	0.0154823
68	26.0725	3	Sk3.1	F	0.444815	0.0170607
170	25.4182	3	Sk3.1	F	0.447497	0.0176053
203	21.9137	4	Sk3.1	F	0.462527	0.0211067
189	27.4074	3	Sk3.1	F	0.464611	0.016952
179	27.3386	4	Sk3.1	F	0.465001	0.017009
200	19.0463	3	Sk3.1	F	0.469844	0.0246685
210	24.3892	3	Sk3.1	F	0.470052	0.019273
186	24.3745	3	Sk3.1	F	0.471138	0.0193292
53	25.8718	3	Sk3.1	F	0.479076	0.0185173
216	24.3689	1	Sk3.1	F	0.47958	0.01968
202	30.1327	3	Sk3.1	F	0.483897	0.0160589
138	32.27	1	Sk3.1	F	0.492035	0.0152475
162	30.755	1	Sk3.1	F	0.500417	0.0162711
103	34.5866	3	Sk3.1	F	0.503552	0.0145592
214	18.7262	1	Sk3.1	F	0.510736	0.0272738
28	35.604	3	Sk3.1	F	0.515613	0.0144819
187	24.2697	1	Sk3.1	F	0.521982	0.0215076
164	26.1704	3	Sk3.1	F	0.528095	0.0201791
114	31.5942	1	Sk3.1	F	0.532404	0.0168513
199	32.9636	4	Sk3.1	F	0.546915	0.0165915
13	27.1706	3	Sk3.1	F	0.554868	0.0204216
25	28.7818	3	Sk3.1	F	0.555272	0.0192925
115	32.0577	3	Sk3.1	F	0.556787	0.0173683
154	26.2758	4	Sk3.1	F	0.559625	0.0212981
157	38.6347	1	Sk3.1	F	0.562849	0.0145685
24	31.5165	3	Sk3.1	F	0.565087	0.0179299
177	29.7628	4	Sk3.1	F	0.572031	0.0192196
166	34.2325	3	Sk3.1	F	0.575132	0.0168008
177	28.4002	3	Sk3.1	F	0.582104	0.0204964
180	30.6368	4	Sk3.1	F	0.588743	0.0192169
46	34.4141	3	Sk3.1	F	0.589505	0.0171298
215	30.1431	3	Sk3.1	F	0.591659	0.0196284
76	34.1224	3	Sk3.1	F	0.593342	0.0173886
82	39.5786	3	Sk3.1	F	0.596299	0.0150662
186	27.2232	1	Sk3.1	F	0.601335	0.0220891
122	35.5833	3	Sk3.1	F	0.602109	0.0169211
29	44.2652	3	Sk3.1	F	0.605313	0.0136747
125	43.4473	3	Sk3.1	F	0.610726	0.0140567
132	30.0133	3	Sk3.1	F	0.614319	0.0204683
178	30.4608	4	Sk3.1	F	0.61442	0.0201708
104	44.5765	3	Sk3.1	F	0.615803	0.0138145
207	27.2715	4	Sk3.1	F	0.620054	0.0227364
190	39.1305	3	Sk3.1	F	0.624758	0.015966
0	38.6446	3	Sk3.1	F	0.632885	0.0163771
123	35.6899	3	Sk3.1	F	0.635734	0.0178127
67	38.4985	3	Sk3.1	F	0.639032	0.0165989
98	36.5219	3	Sk3.1	F	0.639979	0.0175231
192	46.6056	3	Sk3.1	F	0.643079	0.0137983
95	39.2559	3	Sk3.1	F	0.644756	0.0164244
48	49.2178	3	Sk3.1	F	0.644919	0.0131034
187	35.4168	3	Sk3.1	F	0.647687	0.0182876
59	38.112	3	Sk3.1	F	0.651885	0.0171044
185	28.8347	1	Sk3.1	F	0.652486	0.0226285
154	40.779	1	Sk3.1	F	0.65678	0.0161058
70	42.8607	3	Sk3.1	F	0.659153	0.015379
184	30.779	3	Sk3.1	F	0.671387	0.0218132
47	43.701	3	Sk3.1	F	0.675774	0.0154636
156	36.6007	1	Sk3.1	F	0.675947	0.0184682
209	36.2314	1	Sk3.1	F	0.682371	0.0188337
14	39.4988	3	Sk3.1	F	0.682449	0.0172777
124	42.9954	3	Sk3.1	F	0.683958	0.0159077
148	41.6724	3	Sk3.1	F	0.68631	0.0164692
45	28.7109	3	Sk3.1	F	0.686556	0.0239127
23	37.2405	3	Sk3.1	F	0.686562	0.0184359
155	45.5295	3	Sk3.1	F	0.687301	0.0150957
188	37.888	3	Sk3.1	F	0.691874	0.018261
89	40.57	3	Sk3.1	F	0.691997	0.0170569
35	35.2727	3	Sk3.1	F	0.693734	0.0196677
8	40.1339	3	Sk3.1	F	0.694504	0.0173047
202	34.2893	4	Sk3.1	F	0.702963	0.020501
168	37.242	3	Sk3.1	F	0.709495	0.0190509
213	42.7123	3	Sk3.1	F	0.71111	0.0166488
118	42.7443	3	Sk3.1	F	0.715825	0.0167467
136	45.6811	3	Sk3.1	F	0.71638	0.0156822
116	40.7944	3	Sk3.1	F	0.717003	0.017576
146	41.5069	3	Sk3.1	F	0.719644	0.0173379
137	45.1074	3	Sk3.1	F	0.721967	0.0160055
219	45.9568	3	Sk3.1	F	0.723927	0.0157523
165	39.6743	3	Sk3.1	F	0.728165	0.0183536
169	45.8756	3	Sk3.1	F	0.728217	0.0158737
141	42.4719	3	Sk3.1	F	0.729133	0.0171674
56	40.9589	3	Sk3.1	F	0.729881	0.0178199
117	47.0455	3	Sk3.1	F	0.730359	0.0155245
211	39.6366	3	Sk3.1	F	0.730632	0.0184333
205	48.0586	1	Sk3.1	F	0.732834	0.0152487
158	41.2838	1	Sk3.1	F	0.734101	0.0177818
133	41.7157	3	Sk3.1	F	0.734835	0.0176153
207	43.2426	3	Sk3.1	F	0.739025	0.0170902
79	42.5071	3	Sk3.1	F	0.744341	0.017511
193	38.0446	3	Sk3.1	F	0.746989	0.0196346
204	42.5809	3	Sk3.1	F	0.748734	0.0175838
179	43.7734	3	Sk3.1	F	0.748888	0.0171083
161	39.9996	1	Sk3.1	F	0.749275	0.0187321
75	41.3559	3	Sk3.1	F	0.749841	0.0181314
154	38.7631	3	Sk3.1	F	0.754758	0.019471
88	46.7925	3	Sk3.1	F	0.754772	0.0161302
58	40.6725	3	Sk3.1	F	0.759993	0.0186857
205	39.6568	3	Sk3.1	F	0.762248	0.0192211
199	43.1513	3	Sk3.1	F	0.766312	0.0177587
113	41.9996	3	Sk3.1	F	0.767386	0.0182713
158	43.7017	3	Sk3.1	F	0.76761	0.0175648
197	50.1113	3	Sk3.1	F	0.768047	0.0153268
183	41.2244	3	Sk3.1	F	0.770665	0.0186944
213	36.4129	1	Sk3.1	F	0.773322	0.0212376
181	43.938	3	Sk3.1	F	0.776011	0.0176615
131	52.9126	3	Sk3.1	F	0.776703	0.014679
96	39.6515	3	Sk3.1	F	0.779921	0.0196694
80	42.6454	3	Sk3.1	F	0.780089	0.0182924
100	41.9446	3	Sk3.1	F	0.780367	0.0186047
209	39.0826	3	Sk3.1	F	0.780773	0.0199775
139	45.3304	3	Sk3.1	F	0.785191	0.0173215
155	35.8947	1	Sk3.1	F	0.786	0.0218974
99	46.7625	3	Sk3.1	F	0.795555	0.0170127
112	42.3527	1	Sk3.1	F	0.7972	0.0188229
54	45.9264	3	Sk3.1	F	0.803227	0.0174894
112	46.5402	3	Sk3.1	F	0.803399	0.0172625
145	42.6851	3	Sk3.1	F	0.805223	0.0188643
167	45.661	3	Sk3.1	F	0.807286	0.01768
12	43.5665	3	Sk3.1	F	0.80902	0.0185698
143	45.2633	3	Sk3.1	F	0.810186	0.0178994
134	38.3831	1	Sk3.1	F	0.814258	0.021214
33	51.2764	3	Sk3.1	F	0.815	0.0158943
199	61.4538	1	Sk3.1	F	0.815664	0.0132728
135	43.5315	1	Sk3.1	F	0.817331	0.0187756
111	45.0867	3	Sk3.1	F	0.817634	0.0181347
176	44.9989	3	Sk3.1	F	0.818502	0.0181894
36	43.5248	3	Sk3.1	F	0.820662	0.018855
102	53.2056	3	Sk3.1	F	0.826408	0.0155324
206	50.1267	3	Sk3.1	F	0.838553	0.0167287
185	43.9401	3	Sk3.1	F	0.840083	0.0191188
1	48.5248	3	Sk3.1	F	0.842999	0.0173726
142	39.112	3	Sk3.1	F	0.843729	0.0215721
207	52.2332	1	Sk3.1	F	0.844582	0.0161694
4	38.2099	3	Sk3.1	F	0.84657	0.0221558
74	46.8433	3	Sk3.1	F	0.84705	0.0180826
92	51.4654	3	Sk3.1	F	0.853048	0.0165752
109	50.0627	3	Sk3.1	F	0.854048	0.0170596
149	48.4959	3	Sk3.1	F	0.855346	0.0176375
22	46.7257	3	Sk3.1	F	0.859029	0.0183845
163	40.9837	3	Sk3.1	F	0.862948	0.0210559
201	44.4279	4	Sk3.1	F	0.869188	0.019564
3	47.5932	3	Sk3.1	F	0.869762	0.0182749
34	44.6098	3	Sk3.1	F	0.876074	0.0196386
90	46.749	3	Sk3.1	F	0.881939	0.0188654
159	49.7146	1	Sk3.1	F	0.883839	0.0177783
210	48.4844	1	Sk3.1	F	0.887735	0.0183097
55	44.1666	3	Sk3.1	F	0.890474	0.0201617
6	49.1305	3	Sk3.1	F	0.891491	0.0181454
77	50.9907	3	Sk3.1	F	0.89218	0.0174969
27	50.6381	3	Sk3.1	F	0.894996	0.0176743
208	48.6123	3	Sk3.1	F	0.895355	0.0184183
87	53.6225	3	Sk3.1	F	0.895779	0.0167053
144	47.1734	3	Sk3.1	F	0.896097	0.0189958
212	53.0983	1	Sk3.1	F	0.896824	0.0168899
161	49.5845	3	Sk3.1	F	0.8994	0.0181387
160	48.294	1	Sk3.1	F	0.904848	0.0187362
147	50.0508	3	Sk3.1	F	0.906743	0.0181165
91	50.944	3	Sk3.1	F	0.908673	0.0178367
114	54.8718	3	Sk3.1	F	0.909891	0.0165821
157	52.8998	3	Sk3.1	F	0.917729	0.0173484
180	52.9294	3	Sk3.1	F	0.918556	0.0173544
162	50.6729	3	Sk3.1	F	0.920286	0.0181613
211	49.3169	1	Sk3.1	F	0.92119	0.018679
9	46.4427	3	Sk3.1	F	0.923753	0.0198901
126	55.5537	3	Sk3.1	F	0.925827	0.0166654
101	48.6812	3	Sk3.1	F	0.927958	0.0190619
2	50.5305	3	Sk3.1	F	0.928454	0.0183741
78	52.1556	3	Sk3.1	F	0.939094	0.0180056
133	46.0434	1	Sk3.1	F	0.939717	0.0204094
10	50.4124	3	Sk3.1	F	0.943599	0.0187176
121	43.7634	3	Sk3.1	F	0.945769	0.021611
198	47.4343	3	Sk3.1	F	0.94603	0.019944
140	49.1443	3	Sk3.1	F	0.948745	0.0193053
66	44.6623	3	Sk3.1	F	0.950209	0.0212754
156	47.1079	3	Sk3.1	F	0.955177	0.0202764
182	58.0736	3	Sk3.1	F	0.959136	0.0165159
134	53.1752	3	Sk3.1	F	0.961271	0.0180774
65	50.7383	3	Sk3.1	F	0.965047	0.0190201
198	49.1193	4	Sk3.1	F	0.979367	0.0199385
57	49.8625	3	Sk3.1	F	0.986765	0.0197897
7	55.5225	3	Sk3.1	F	0.990563	0.0178408
110	49.1743	3	Sk3.1	F	0.991062	0.0201541
203	55.4514	3	Sk3.1	F	0.996055	0.0179627
113	56.8396	1	Sk3.1	F	0.998155	0.0175609
69	51.9969	3	Sk3.1	F	0.99816	0.0191965
138	49.6174	3	Sk3.1	F	0.998856	0.0201312
212	47.1342	3	Sk3.1	F	0.999572	0.0212069
204	46.4425	1	Sk3.1	F	1.00975	0.0217419
32	53.477	3	Sk3.1	F	1.01457	0.018972
137	51.6651	1	Sk3.1	F	1.01713	0.0196869
160	57.8119	3	Sk3.1	F	1.01758	0.0176015
31	52.7617	3	Sk3.1	F	1.01973	0.0193271
81	59.7148	3	Sk3.1	F	1.02191	0.0171131
11	52.4541	3	Sk3.1	F	1.02234	0.0194902
203	62.0848	1	Sk3.1	F	1.02386	0.0164913
184	47.5629	1	Sk3.1	F	1.04102	0.0218872
181	58.14	1	Sk3.1	F	1.04666	0.0180024
110	53.5402	1	Sk3.1	F	1.04732	0.0195614
179	57.6323	1	Sk3.1	F	1.07292	0.0186166
135	56.301	3	Sk3.1	F	1.073	0.0190582
30	58.7095	3	Sk3.1	F	1.0764	0.0183343
200	49.1553	4	Sk3.1	F	1.08163	0.0220042
52	55.2955	3	Sk3.1	F	1.08793	0.0196748
5	55.8464	3	Sk3.1	F	1.09648	0.0196338
171	57.1897	3	Sk3.1	F	1.09661	0.019175
26	53.9592	3	Sk3.1	F	1.10893	0.0205513
159	56.2527	3	Sk3.1	F	1.11783	0.0198716
136	56.1219	1	Sk3.1	F	1.13452	0.0202153
178	58.822	3	Sk3.1	F	1.16107	0.0197386
208	60.1972	1	Sk3.1	F	1.17473	0.0195147
182	55.655	1	Sk3.1	F	1.18196	0.0212373
206	60.2011	1	Sk3.1	F	1.18767	0.0197283
132	53.399	1	Sk3.1	F	1.23111	0.0230549
177	65.4071	1	Sk3.1	F	1.27144	0.0194388
178	65.153	1	Sk3.1	F	1.32157	0.020284
183	58.1368	1	Sk3.1	F	1.34542	0.0231423
180	63.0981	1	Sk3.1	F	1.35084	0.0214085
176	69.2271	1	Sk3.1	F	1.56209	0.0225647
198	71.3811	1	Sk3.1	F	1.60347	0.0224635
128	16.4256	3	Sk3.1	F	1.82055	0.110836
106	20.2514	3	Sk3.1	F	2.89943	0.143172
5	18.3151	1	Sk3.2	M	0.021578	0.00117815
7	16.3471	1	Sk3.2	M	0.036647	0.0022418
132	16.1683	1	Sk3.2	M	0.049471	0.00305976
217	22.5356	4	Sk3.2	M	0.056821	0.00252139
204	17.444	1	Sk3.2	M	0.083214	0.00477034
28	15.3089	1	Sk3.2	M	0.091858	0.00600031
219	22.3635	2	Sk3.2	M	0.095605	0.00427505
216	20.9234	4	Sk3.2	M	0.11279	0.00539062
72	23.1256	1	Sk3.2	M	0.124767	0.00539519
26	22.7687	1	Sk3.2	M	0.167621	0.00736191
218	23.7248	2	Sk3.2	M	0.182347	0.00768593
207	17.4764	2	Sk3.2	M	0.184453	0.0105544
6	22.761	1	Sk3.2	M	0.204951	0.00900448
79	15.8315	2	Sk3.2	M	0.21234	0.0134125
143	15.7494	2	Sk3.2	M	0.233941	0.014854
198	18.073	2	Sk3.2	M	0.237068	0.0131172
190	20.5359	2	Sk3.2	M	0.254112	0.012374
90	20.6022	1	Sk3.2	M	0.255793	0.0124158
206	37.0815	1	Sk3.2	M	0.262508	0.00707921
57	18.0853	2	Sk3.2	M	0.265399	0.0146749
83	18.879	2	Sk3.2	M	0.27087	0.0143477
73	17.3402	1	Sk3.2	M	0.272731	0.0157283
91	16.3185	2	Sk3.2	M	0.282635	0.0173199
166	18.0279	3	Sk3.2	M	0.299559	0.0166164
130	19.9555	2	Sk3.2	M	0.302248	0.0151461
40	22.5355	2	Sk3.2	M	0.305447	0.013554
24	20.2104	2	Sk3.2	M	0.306202	0.0151507
84	17.7463	2	Sk3.2	M	0.307099	0.017305
206	17.4015	2	Sk3.2	M	0.316284	0.0181757
39	18.9149	2	Sk3.2	M	0.326932	0.0172843
128	16.3063	4	Sk3.2	M	0.329536	0.0202092
160	23.3053	1	Sk3.2	M	0.330474	0.0141802
68	15.9806	2	Sk3.2	M	0.334652	0.0209412
80	19.1406	4	Sk3.2	M	0.335068	0.0175056
93	17.4132	3	Sk3.2	M	0.339514	0.0194976
62	19.1655	2	Sk3.2	M	0.340475	0.017765
50	21.1643	2	Sk3.2	M	0.342148	0.0161663
44	17.6843	3	Sk3.2	M	0.344943	0.0195056
60	23.2059	2	Sk3.2	M	0.345469	0.0148871
159	16.755	3	Sk3.2	M	0.347251	0.0207252
37	19.1391	2	Sk3.2	M	0.347321	0.0181472
167	14.9369	2	Sk3.2	M	0.347469	0.0232624
176	47.6367	1	Sk3.2	M	0.352724	0.00740446
113	21.288	1	Sk3.2	M	0.353513	0.0166062
152	18.4652	3	Sk3.2	M	0.353804	0.0191606
168	16.0435	4	Sk3.2	M	0.356148	0.0221989
50	20.6329	1	Sk3.2	M	0.356853	0.0172953
62	19.3339	3	Sk3.2	M	0.359408	0.0185895
110	19.4024	3	Sk3.2	M	0.365367	0.0188311
200	18.1429	3	Sk3.2	M	0.371653	0.0204847
146	17.6739	2	Sk3.2	M	0.373571	0.0211369
162	17.2839	3	Sk3.2	M	0.374424	0.0216632
111	30.7543	1	Sk3.2	M	0.375839	0.0122207
218	20.043	4	Sk3.2	M	0.376344	0.0187769
185	20.225	2	Sk3.2	M	0.377422	0.0186611
120	17.5021	3	Sk3.2	M	0.378931	0.0216506
118	20.2366	2	Sk3.2	M	0.381164	0.0188354
105	18.8271	4	Sk3.2	M	0.382834	0.0203342
68	20.5329	1	Sk3.2	M	0.383337	0.0186694
25	16.5645	3	Sk3.2	M	0.383713	0.0231648
187	21.1142	2	Sk3.2	M	0.383851	0.0181797
17	22.228	2	Sk3.2	M	0.386244	0.0173765
66	19.7734	2	Sk3.2	M	0.39131	0.0197897
195	31.2137	4	Sk3.2	M	0.392092	0.0125616
84	23.5604	3	Sk3.2	M	0.394925	0.0167622
186	15.8734	2	Sk3.2	M	0.401629	0.0253021
127	20.354	4	Sk3.2	M	0.404234	0.0198602
93	17.6414	2	Sk3.2	M	0.405753	0.023
170	20.2723	4	Sk3.2	M	0.410158	0.0202324
4	32.8184	1	Sk3.2	M	0.411123	0.0125272
145	29.5072	2	Sk3.2	M	0.413813	0.0140241
121	21.7804	2	Sk3.2	M	0.414683	0.0190393
72	16.0338	3	Sk3.2	M	0.415225	0.0258969
97	21.7581	2	Sk3.2	M	0.418234	0.019222
25	27.2645	2	Sk3.2	M	0.418855	0.0153626
208	25.6687	2	Sk3.2	M	0.420774	0.0163925
101	23.4126	4	Sk3.2	M	0.421542	0.0180049
91	26.0893	1	Sk3.2	M	0.422245	0.0161846
38	19.0935	4	Sk3.2	M	0.424235	0.0222188
154	26.897	3	Sk3.2	M	0.428715	0.0159391
79	21.2175	4	Sk3.2	M	0.431076	0.020317
36	24.85	2	Sk3.2	M	0.431922	0.0173812
159	25.1463	2	Sk3.2	M	0.431954	0.0171776
98	25.5826	2	Sk3.2	M	0.432725	0.0169148
96	18.117	3	Sk3.2	M	0.435562	0.0240417
173	28.6064	2	Sk3.2	M	0.438007	0.0153115
115	21.7775	2	Sk3.2	M	0.439368	0.0201753
13	17.7211	4	Sk3.2	M	0.44016	0.0248382
144	26.866	2	Sk3.2	M	0.443432	0.0165053
189	23.0515	2	Sk3.2	M	0.444317	0.019275
150	23.0592	4	Sk3.2	M	0.445194	0.0193066
30	22.4621	2	Sk3.2	M	0.447242	0.0199109
63	17.8654	3	Sk3.2	M	0.447414	0.0250435
136	20.7481	2	Sk3.2	M	0.447663	0.0215761
87	27.0078	4	Sk3.2	M	0.449887	0.0166577
80	23.0084	2	Sk3.2	M	0.4504	0.0195754
98	17.9903	3	Sk3.2	M	0.4512	0.0250802
9	18.6777	4	Sk3.2	M	0.452627	0.0242336
199	66.6228	1	Sk3.2	M	0.454877	0.00682765
211	23.3272	4	Sk3.2	M	0.455153	0.0195117
123	26.8791	2	Sk3.2	M	0.455601	0.01695
78	24.1982	4	Sk3.2	M	0.45905	0.0189704
134	19.4589	3	Sk3.2	M	0.459378	0.0236076
23	18.6278	3	Sk3.2	M	0.460852	0.02474
139	23.3356	3	Sk3.2	M	0.464433	0.0199023
41	24.8373	2	Sk3.2	M	0.4658	0.018754
147	18.4996	4	Sk3.2	M	0.468086	0.0253025
122	23.7465	2	Sk3.2	M	0.469768	0.0197826
54	23.248	4	Sk3.2	M	0.474902	0.0204276
124	25.1463	4	Sk3.2	M	0.475353	0.0189035
59	24.1894	2	Sk3.2	M	0.475716	0.0196663
32	20.2787	2	Sk3.2	M	0.476973	0.0235209
96	26.7347	1	Sk3.2	M	0.477305	0.0178534
117	22.5793	1	Sk3.2	M	0.477393	0.0211429
5	18.0279	3	Sk3.2	M	0.483337	0.0268105
169	29.7477	2	Sk3.2	M	0.484621	0.0162911
128	27.2847	2	Sk3.2	M	0.486956	0.0178472
214	24.6664	4	Sk3.2	M	0.487181	0.0197508
1	26.9146	2	Sk3.2	M	0.489448	0.0181852
117	24.9436	3	Sk3.2	M	0.490141	0.01965
183	23.99	2	Sk3.2	M	0.490973	0.0204657
164	20.9951	4	Sk3.2	M	0.492972	0.0234804
83	20.8024	4	Sk3.2	M	0.4931	0.0237039
61	24.4192	3	Sk3.2	M	0.493484	0.0202089
44	31.1297	1	Sk3.2	M	0.495308	0.0159111
156	23.8375	3	Sk3.2	M	0.496536	0.02083
112	31.9023	1	Sk3.2	M	0.497308	0.0155885
77	21.7955	2	Sk3.2	M	0.498331	0.0228639
139	24.4395	2	Sk3.2	M	0.50785	0.0207799
110	29.4652	2	Sk3.2	M	0.51012	0.0173126
215	26.6364	4	Sk3.2	M	0.51092	0.0191813
61	27.1073	4	Sk3.2	M	0.513049	0.0189266
75	25.4695	3	Sk3.2	M	0.514604	0.0202047
163	31.4815	3	Sk3.2	M	0.516648	0.0164111
165	31.8282	4	Sk3.2	M	0.519225	0.0163134
200	19.2287	2	Sk3.2	M	0.523857	0.0272435
157	19.4439	1	Sk3.2	M	0.527293	0.0271186
134	36.7736	1	Sk3.2	M	0.532285	0.0144746
211	33.7905	2	Sk3.2	M	0.535583	0.0158501
71	28.3406	3	Sk3.2	M	0.540663	0.0190773
122	23.3437	4	Sk3.2	M	0.540875	0.02317
78	27.3445	3	Sk3.2	M	0.542129	0.0198259
24	28.4296	1	Sk3.2	M	0.542268	0.0190741
4	24.3369	3	Sk3.2	M	0.542333	0.0222844
104	27.002	4	Sk3.2	M	0.545292	0.0201945
13	27.9555	3	Sk3.2	M	0.545619	0.0195174
29	25.959	3	Sk3.2	M	0.546193	0.0210406
15	28.4643	3	Sk3.2	M	0.553587	0.0194485
203	26.8102	2	Sk3.2	M	0.553738	0.020654
60	35.3728	4	Sk3.2	M	0.557616	0.015764
100	27.5098	2	Sk3.2	M	0.558395	0.020298
154	26.7833	1	Sk3.2	M	0.561616	0.0209689
51	19.4899	3	Sk3.2	M	0.562296	0.0288506
52	24.4195	3	Sk3.2	M	0.563265	0.0230662
135	29.6064	2	Sk3.2	M	0.567984	0.0191845
157	35.5976	2	Sk3.2	M	0.568202	0.0159618
125	33.1114	4	Sk3.2	M	0.568408	0.0171665
92	42.2976	1	Sk3.2	M	0.569972	0.0134753
40	22.1604	3	Sk3.2	M	0.570389	0.0257391
10	26.0013	3	Sk3.2	M	0.572893	0.0220332
36	33.0403	4	Sk3.2	M	0.573838	0.0173678
54	31.2252	2	Sk3.2	M	0.573854	0.0183779
30	24.661	1	Sk3.2	M	0.574526	0.0232969
55	28.2946	2	Sk3.2	M	0.574911	0.0203187
67	31.1388	2	Sk3.2	M	0.575054	0.0184674
81	30.6503	2	Sk3.2	M	0.575561	0.0187783
141	25.7575	3	Sk3.2	M	0.575825	0.0223556
181	28.5014	2	Sk3.2	M	0.577987	0.0202792
95	32.4916	3	Sk3.2	M	0.578184	0.0177949
204	24.2248	2	Sk3.2	M	0.57915	0.0239073
143	25.3722	4	Sk3.2	M	0.579328	0.0228332
37	30.3074	4	Sk3.2	M	0.583019	0.0192368
118	33.8599	3	Sk3.2	M	0.587647	0.0173553
66	37.1225	1	Sk3.2	M	0.589626	0.0158833
22	25.4921	1	Sk3.2	M	0.590528	0.0231651
16	30.622	2	Sk3.2	M	0.593315	0.0193755
78	33.5307	2	Sk3.2	M	0.597272	0.0178127
97	29.3629	4	Sk3.2	M	0.598463	0.0203816
12	31.0759	2	Sk3.2	M	0.599219	0.0192824
115	38.0906	1	Sk3.2	M	0.6016	0.0157939
22	36.3248	3	Sk3.2	M	0.602722	0.0165926
38	36.2588	3	Sk3.2	M	0.603956	0.0166568
184	32.5587	4	Sk3.2	M	0.606706	0.0186342
3	29.1295	3	Sk3.2	M	0.608225	0.0208801
58	37.0875	2	Sk3.2	M	0.608818	0.0164157
82	28.9548	4	Sk3.2	M	0.60978	0.0210597
14	30.6784	2	Sk3.2	M	0.610291	0.0198932
70	41.0787	1	Sk3.2	M	0.614738	0.0149649
48	35.5056	3	Sk3.2	M	0.617449	0.0173902
10	28.9215	2	Sk3.2	M	0.617694	0.0213576
31	34.394	4	Sk3.2	M	0.618133	0.0179721
46	32.6536	2	Sk3.2	M	0.618435	0.0189393
161	39.1244	1	Sk3.2	M	0.621496	0.0158851
8	28.8768	3	Sk3.2	M	0.622273	0.0215493
132	28.4062	2	Sk3.2	M	0.629131	0.0221477
194	38.4949	4	Sk3.2	M	0.637816	0.0165689
30	30.2903	3	Sk3.2	M	0.639989	0.0211285
160	30.6807	2	Sk3.2	M	0.640892	0.0208891
191	29.1553	4	Sk3.2	M	0.64462	0.0221099
2	35.8624	2	Sk3.2	M	0.645289	0.0179934
0	32.5439	2	Sk3.2	M	0.649049	0.0199438
44	34.8154	2	Sk3.2	M	0.651094	0.0187013
26	32.3966	3	Sk3.2	M	0.652359	0.0201367
181	30.3758	4	Sk3.2	M	0.65287	0.0214931
137	30.5154	2	Sk3.2	M	0.653911	0.0214289
138	33.2053	2	Sk3.2	M	0.658889	0.0198429
0	28.5407	3	Sk3.2	M	0.660278	0.0231346
63	32.1935	4	Sk3.2	M	0.664525	0.0206416
8	38.1055	1	Sk3.2	M	0.668932	0.0175547
113	36.0577	2	Sk3.2	M	0.675501	0.0187339
120	33.7764	4	Sk3.2	M	0.678225	0.0200798
88	35.4205	2	Sk3.2	M	0.678521	0.0191562
77	31.5893	4	Sk3.2	M	0.681301	0.0215674
158	37.5209	2	Sk3.2	M	0.685242	0.018263
45	41.7738	2	Sk3.2	M	0.689816	0.0165131
9	38.9776	2	Sk3.2	M	0.695604	0.0178463
119	35.9617	4	Sk3.2	M	0.697097	0.0193844
28	39.16	2	Sk3.2	M	0.697968	0.0178235
133	42.5082	1	Sk3.2	M	0.699005	0.016444
22	36.9196	2	Sk3.2	M	0.699732	0.0189529
7	30.6816	3	Sk3.2	M	0.702047	0.0228817
136	43.3961	1	Sk3.2	M	0.702319	0.0161839
141	30.1529	4	Sk3.2	M	0.705122	0.0233849
177	37.5471	2	Sk3.2	M	0.706318	0.0188115
14	36.6547	4	Sk3.2	M	0.708095	0.019318
203	41.1348	1	Sk3.2	M	0.709017	0.0172364
74	38.9765	4	Sk3.2	M	0.712905	0.0182906
206	36.8845	4	Sk3.2	M	0.722419	0.019586
57	42.3667	4	Sk3.2	M	0.722664	0.0170574
1	42.346	1	Sk3.2	M	0.723237	0.0170792
187	35.5761	4	Sk3.2	M	0.723756	0.0203439
56	32.4744	4	Sk3.2	M	0.72377	0.0222874
210	36.5728	4	Sk3.2	M	0.72551	0.0198374
94	38.0553	3	Sk3.2	M	0.727735	0.0191231
134	41.5913	2	Sk3.2	M	0.728145	0.0175071
46	43.4875	1	Sk3.2	M	0.728319	0.0167478
177	67.851	1	Sk3.2	M	0.72848	0.0107365
114	29.6453	1	Sk3.2	M	0.729158	0.0245961
156	40.2607	2	Sk3.2	M	0.732463	0.018193
88	45.0855	1	Sk3.2	M	0.735226	0.0163074
69	37.9963	1	Sk3.2	M	0.735556	0.0193586
205	34.9122	4	Sk3.2	M	0.740097	0.0211988
69	39.5062	4	Sk3.2	M	0.743938	0.0188309
82	40.7983	2	Sk3.2	M	0.744553	0.0182496
166	34.5875	4	Sk3.2	M	0.747072	0.0215995
18	33.1049	4	Sk3.2	M	0.748472	0.0226091
199	38.6198	4	Sk3.2	M	0.750336	0.0194288
76	36.6552	2	Sk3.2	M	0.754639	0.0205875
188	36.6533	4	Sk3.2	M	0.763855	0.02084
205	23.226	1	Sk3.2	M	0.770866	0.0331898
6	38.7772	3	Sk3.2	M	0.771445	0.0198943
45	45.0923	1	Sk3.2	M	0.77177	0.0171153
96	40.041	4	Sk3.2	M	0.772863	0.0193018
160	35.6965	4	Sk3.2	M	0.773416	0.0216664
135	32.6041	4	Sk3.2	M	0.777	0.0238314
161	39.0067	2	Sk3.2	M	0.777214	0.0199252
144	45.6567	4	Sk3.2	M	0.777219	0.0170231
87	42.4429	3	Sk3.2	M	0.784528	0.0184843
212	40.6221	4	Sk3.2	M	0.787698	0.0193909
71	47.0405	1	Sk3.2	M	0.788348	0.0167589
27	47.4041	4	Sk3.2	M	0.791748	0.0167021
62	40.6898	4	Sk3.2	M	0.7924	0.0194742
201	41.0092	2	Sk3.2	M	0.792466	0.0193241
203	47.9132	4	Sk3.2	M	0.794823	0.0165888
23	37.5858	2	Sk3.2	M	0.795595	0.0211674
93	44.6916	1	Sk3.2	M	0.796532	0.0178229
178	39.8188	2	Sk3.2	M	0.798152	0.0200446
138	39.3129	1	Sk3.2	M	0.798991	0.0203239
41	39.2973	3	Sk3.2	M	0.799719	0.0203505
200	45.4788	4	Sk3.2	M	0.80067	0.0176054
154	35.362	2	Sk3.2	M	0.802331	0.0226891
1	39.1902	3	Sk3.2	M	0.805064	0.0205425
146	39.3076	4	Sk3.2	M	0.806761	0.0205243
126	40.2983	4	Sk3.2	M	0.807087	0.0200278
90	41.3616	2	Sk3.2	M	0.808761	0.0195534
198	39.2788	4	Sk3.2	M	0.812701	0.0206906
142	41.5032	4	Sk3.2	M	0.813068	0.0195905
193	42.9244	4	Sk3.2	M	0.813486	0.0189516
10	37.7837	4	Sk3.2	M	0.814897	0.0215674
55	44.4645	4	Sk3.2	M	0.815647	0.0183438
33	41.0322	4	Sk3.2	M	0.815896	0.0198843
67	49.4038	1	Sk3.2	M	0.819615	0.0165901
6	45.3626	2	Sk3.2	M	0.819858	0.0180734
139	35.8088	1	Sk3.2	M	0.820728	0.0229197
89	41.1745	2	Sk3.2	M	0.82552	0.0200493
180	44.8078	2	Sk3.2	M	0.826667	0.0184492
48	45.9142	1	Sk3.2	M	0.827408	0.0180207
51	44.2515	4	Sk3.2	M	0.829634	0.0187481
190	36.55	4	Sk3.2	M	0.830299	0.0227168
24	44.6071	3	Sk3.2	M	0.834064	0.018698
155	40.9203	2	Sk3.2	M	0.836304	0.0204374
44	44.6452	4	Sk3.2	M	0.837067	0.0187493
116	45.4686	4	Sk3.2	M	0.837558	0.0184206
23	42.2364	4	Sk3.2	M	0.840503	0.0199
41	47.6941	4	Sk3.2	M	0.84234	0.0176613
76	43.6031	4	Sk3.2	M	0.845497	0.0193907
169	40.6889	4	Sk3.2	M	0.848301	0.0208485
204	44.2753	4	Sk3.2	M	0.855687	0.0193265
50	42.6469	4	Sk3.2	M	0.856531	0.0200843
111	46.1077	2	Sk3.2	M	0.856905	0.0185848
18	44.4312	3	Sk3.2	M	0.857825	0.0193068
137	39.1244	1	Sk3.2	M	0.858162	0.0219342
167	43.6032	4	Sk3.2	M	0.862674	0.0197847
0	40.238	1	Sk3.2	M	0.863109	0.0214501
39	44.4739	4	Sk3.2	M	0.864677	0.0194423
179	51.0587	2	Sk3.2	M	0.866706	0.0169747
156	40.4321	4	Sk3.2	M	0.869342	0.0215013
115	39.9291	4	Sk3.2	M	0.869396	0.0217735
172	42.4515	4	Sk3.2	M	0.869942	0.0204926
112	44.0528	4	Sk3.2	M	0.871588	0.0197851
12	43.1346	4	Sk3.2	M	0.873171	0.0202429
52	45.0464	4	Sk3.2	M	0.874219	0.0194071
148	47.4142	4	Sk3.2	M	0.874929	0.0184529
117	49.899	4	Sk3.2	M	0.875099	0.0175374
156	25.8915	1	Sk3.2	M	0.877161	0.0338783
207	42.6471	4	Sk3.2	M	0.880219	0.0206396
199	56.0366	2	Sk3.2	M	0.884749	0.0157888
137	42.078	4	Sk3.2	M	0.885591	0.0210464
158	44.7236	4	Sk3.2	M	0.886708	0.0198264
91	40.7372	4	Sk3.2	M	0.890245	0.0218533
178	59.6794	1	Sk3.2	M	0.89086	0.0149274
2	44.2247	3	Sk3.2	M	0.89389	0.0202124
111	42.6362	4	Sk3.2	M	0.895024	0.0209921
29	44.8858	4	Sk3.2	M	0.903354	0.0201256
189	43.9503	4	Sk3.2	M	0.905413	0.0206008
22	52.4694	4	Sk3.2	M	0.907898	0.0173034
201	45.5514	4	Sk3.2	M	0.908135	0.0199365
136	47.1465	4	Sk3.2	M	0.909138	0.0192833
28	47.3372	4	Sk3.2	M	0.910791	0.0192405
161	47.5484	4	Sk3.2	M	0.916472	0.0192745
92	46.7867	4	Sk3.2	M	0.916804	0.0195954
40	47.0294	4	Sk3.2	M	0.918741	0.0195355
93	43.5426	4	Sk3.2	M	0.9219	0.0211724
112	47.3376	2	Sk3.2	M	0.927051	0.0195838
182	49.7591	4	Sk3.2	M	0.933447	0.0187593
25	44.4905	1	Sk3.2	M	0.936393	0.0210471
114	43.1107	4	Sk3.2	M	0.937234	0.0217402
180	41.1936	4	Sk3.2	M	0.937326	0.0227542
5	50.9571	4	Sk3.2	M	0.942057	0.0184873
202	42.4498	4	Sk3.2	M	0.943609	0.0222288
89	42.6852	4	Sk3.2	M	0.944392	0.0221246
16	46.5153	4	Sk3.2	M	0.945423	0.020325
149	51.6791	4	Sk3.2	M	0.947222	0.0183289
176	44.5444	4	Sk3.2	M	0.949023	0.0213051
32	47.0254	4	Sk3.2	M	0.950909	0.0202212
0	51.7698	4	Sk3.2	M	0.951466	0.0183788
46	44.6259	4	Sk3.2	M	0.953707	0.0213712
47	46.3185	1	Sk3.2	M	0.955769	0.0206347
70	48.9295	4	Sk3.2	M	0.955839	0.019535
139	48.6889	4	Sk3.2	M	0.958201	0.0196801
103	46.5208	4	Sk3.2	M	0.959601	0.0206274
53	47.0812	4	Sk3.2	M	0.962334	0.0204399
67	43.5662	4	Sk3.2	M	0.965518	0.0221621
71	46.9709	4	Sk3.2	M	0.967466	0.0205971
73	44.5481	4	Sk3.2	M	0.96905	0.0217529
29	56.634	1	Sk3.2	M	0.973678	0.0171925
98	49.6681	4	Sk3.2	M	0.974817	0.0196266
138	46.2888	4	Sk3.2	M	0.977736	0.0211225
135	39.3719	1	Sk3.2	M	0.980607	0.0249063
182	48.2536	2	Sk3.2	M	0.981286	0.020336
3	52.0673	4	Sk3.2	M	0.982387	0.0188677
25	51.7303	4	Sk3.2	M	0.983552	0.0190131
66	47.29	4	Sk3.2	M	0.98402	0.0208082
88	46.557	4	Sk3.2	M	0.985213	0.0211615
45	51.0458	4	Sk3.2	M	0.989789	0.0193902
99	47.8566	4	Sk3.2	M	0.989957	0.0206859
209	50.0111	4	Sk3.2	M	0.993355	0.0198627
17	52.0367	4	Sk3.2	M	0.997008	0.0191597
35	45.1372	4	Sk3.2	M	0.999961	0.0221538
95	52.5389	4	Sk3.2	M	1.00409	0.0191114
3	51.811	2	Sk3.2	M	1.00409	0.0193799
158	26.8346	1	Sk3.2	M	1.00468	0.0374398
72	52.921	4	Sk3.2	M	1.00925	0.0190709
47	51.1431	4	Sk3.2	M	1.01265	0.0198003
4	50.9946	4	Sk3.2	M	1.01346	0.0198738
162	52.522	4	Sk3.2	M	1.02342	0.0194856
68	48.2922	4	Sk3.2	M	1.02411	0.0212065
118	44.161	4	Sk3.2	M	1.0274	0.0232649
157	44.8035	4	Sk3.2	M	1.03191	0.0230318
94	53.0264	4	Sk3.2	M	1.03703	0.019557
155	51.2522	4	Sk3.2	M	1.03902	0.0202727
6	49.5243	4	Sk3.2	M	1.04122	0.0210245
183	48.5452	4	Sk3.2	M	1.04181	0.0214606
75	48.4537	4	Sk3.2	M	1.04221	0.0215095
171	53.7989	4	Sk3.2	M	1.0455	0.0194335
2	51.8166	4	Sk3.2	M	1.04694	0.0202048
179	51.6985	4	Sk3.2	M	1.04729	0.0202576
132	50.3238	4	Sk3.2	M	1.05026	0.0208701
90	49.7597	4	Sk3.2	M	1.05183	0.0211382
202	58.9292	1	Sk3.2	M	1.05208	0.0178532
176	57.5436	2	Sk3.2	M	1.05423	0.0183205
133	47.6082	2	Sk3.2	M	1.05482	0.0221564
178	49.9163	4	Sk3.2	M	1.05634	0.0211622
49	52.2194	4	Sk3.2	M	1.05795	0.0202597
185	52.7002	4	Sk3.2	M	1.061	0.0201327
110	51.956	4	Sk3.2	M	1.06177	0.0204359
23	54.6226	1	Sk3.2	M	1.06353	0.0194706
198	43.2399	1	Sk3.2	M	1.0653	0.024637
134	46.6129	4	Sk3.2	M	1.07192	0.0229962
208	53.2404	4	Sk3.2	M	1.07679	0.0202251
133	51.5395	4	Sk3.2	M	1.08274	0.021008
159	49.5828	4	Sk3.2	M	1.09631	0.0221106
186	47.0459	4	Sk3.2	M	1.09974	0.023376
19	50.6722	3	Sk3.2	M	1.101	0.0217279
110	52.3978	1	Sk3.2	M	1.1015	0.0210219
24	53.8043	4	Sk3.2	M	1.10487	0.0205349
177	49.9787	4	Sk3.2	M	1.10823	0.022174
26	53.7182	4	Sk3.2	M	1.11166	0.0206943
7	53.5892	4	Sk3.2	M	1.11864	0.0208744
30	51.4032	4	Sk3.2	M	1.1234	0.0218548
154	50.2499	4	Sk3.2	M	1.12661	0.0224202
8	53.3763	4	Sk3.2	M	1.13091	0.0211874
163	52.8912	4	Sk3.2	M	1.13801	0.0215161
34	55.9327	4	Sk3.2	M	1.14118	0.0204028
1	53.2711	4	Sk3.2	M	1.1558	0.0216965
213	51.5392	4	Sk3.2	M	1.16286	0.0225626
121	52.1601	4	Sk3.2	M	1.16588	0.0223519
113	52.7671	4	Sk3.2	M	1.17318	0.0222332
48	55.045	4	Sk3.2	M	1.17988	0.0214347
2	56.7796	1	Sk3.2	M	1.1876	0.020916
11	58.9169	4	Sk3.2	M	1.19293	0.0202476
180	51.4891	1	Sk3.2	M	1.20832	0.0234675
140	51.5468	4	Sk3.2	M	1.21019	0.0234775
200	62.7491	1	Sk3.2	M	1.22123	0.0194621
201	72.1838	1	Sk3.2	M	1.26515	0.0175267
49	58.8835	1	Sk3.2	M	1.26688	0.021515
155	52.9879	1	Sk3.2	M	1.32251	0.0249587
3	57.9467	1	Sk3.2	M	1.36033	0.0234755
179	63.8768	1	Sk3.2	M	1.36073	0.0213024
34	23.1649	2	Sk5	M	0.219668	0.0094828
154	20.6836	2	Sk5	M	0.220839	0.010677
203	16.5779	2	Sk5	M	0.221017	0.013332
0	16.8308	2	Sk5	M	0.22627	0.0134438
133	19.1118	4	Sk5	M	0.239604	0.0125369
98	19.1839	1	Sk5	M	0.252598	0.0131672
128	18.5921	4	Sk5	M	0.272761	0.0146708
91	17.8847	1	Sk5	M	0.275791	0.0154205
130	20.5728	1	Sk5	M	0.287332	0.0139666
169	17.763	4	Sk5	M	0.295846	0.0166552
150	17.0397	2	Sk5	M	0.302248	0.0177379
183	16.6088	3	Sk5	M	0.307606	0.0185206
217	28.1678	2	Sk5	M	0.315495	0.0112006
182	17.9548	4	Sk5	M	0.319547	0.0177973
153	18.6429	2	Sk5	M	0.319934	0.0171611
15	18.1516	1	Sk5	M	0.321075	0.0176885
174	22.4095	1	Sk5	M	0.321459	0.0143448
129	17.8316	2	Sk5	M	0.322653	0.0180944
129	20.4678	4	Sk5	M	0.32404	0.0158317
131	18.5864	2	Sk5	M	0.327677	0.0176299
195	20.4736	2	Sk5	M	0.32783	0.0160123
211	16.9556	2	Sk5	M	0.328121	0.0193517
77	17.2315	3	Sk5	M	0.329837	0.0191415
201	18.4438	4	Sk5	M	0.335442	0.0181873
163	18.7331	2	Sk5	M	0.338769	0.018084
205	21.568	2	Sk5	M	0.339972	0.0157628
176	32.6873	2	Sk5	M	0.342814	0.0104877
168	23.966	2	Sk5	M	0.348836	0.0145554
195	20.9568	4	Sk5	M	0.349588	0.0166814
118	20.6606	3	Sk5	M	0.355785	0.0172205
108	20.9696	2	Sk5	M	0.361911	0.0172588
37	22.0564	4	Sk5	M	0.362446	0.0164327
209	21.0966	2	Sk5	M	0.370892	0.0175806
172	21.1627	2	Sk5	M	0.373764	0.0176615
136	23.2524	2	Sk5	M	0.378537	0.0162795
104	17.0254	3	Sk5	M	0.379509	0.0222907
84	24.8066	1	Sk5	M	0.379772	0.0153093
109	17.5206	2	Sk5	M	0.381389	0.0217681
83	19.6004	4	Sk5	M	0.386598	0.019724
125	19.2773	4	Sk5	M	0.387279	0.0200899
139	18.0552	3	Sk5	M	0.389487	0.021572
187	17.9838	3	Sk5	M	0.394395	0.0219306
144	23.6429	2	Sk5	M	0.395195	0.0167152
137	19.96	2	Sk5	M	0.396078	0.0198436
151	19.2695	2	Sk5	M	0.398639	0.0206875
11	22.3514	4	Sk5	M	0.398913	0.0178474
191	22.5095	3	Sk5	M	0.402396	0.0178767
136	23.28	4	Sk5	M	0.402954	0.017309
188	21.9896	2	Sk5	M	0.404479	0.0183941
64	28.5218	4	Sk5	M	0.406385	0.0142482
189	21.9033	2	Sk5	M	0.408989	0.0186725
164	20.483	3	Sk5	M	0.411202	0.0200752
116	20.6339	4	Sk5	M	0.412849	0.0200083
145	22.9823	2	Sk5	M	0.413077	0.0179737
140	25.6881	3	Sk5	M	0.413939	0.016114
57	21.1751	1	Sk5	M	0.414628	0.0195809
208	25.3005	2	Sk5	M	0.415607	0.0164268
185	24.4177	2	Sk5	M	0.41715	0.0170839
92	22.9595	1	Sk5	M	0.4181	0.0182103
29	24.5609	1	Sk5	M	0.418643	0.0170451
175	22.8319	2	Sk5	M	0.41892	0.018348
168	24.5413	1	Sk5	M	0.420786	0.0171461
123	27.4704	2	Sk5	M	0.421101	0.0153293
8	29.2213	2	Sk5	M	0.421299	0.0144175
8	21.3175	1	Sk5	M	0.421487	0.0197719
71	18.664	3	Sk5	M	0.422067	0.022614
116	19.0528	2	Sk5	M	0.422405	0.0221702
190	20.8834	3	Sk5	M	0.427182	0.0204556
103	17.3767	3	Sk5	M	0.430252	0.0247602
22	24.2049	1	Sk5	M	0.431796	0.0178392
47	34.2111	2	Sk5	M	0.4334	0.0126684
86	25.2323	2	Sk5	M	0.43474	0.0172295
107	24.1047	2	Sk5	M	0.435863	0.018082
150	27.3458	4	Sk5	M	0.435929	0.0159413
185	21.977	3	Sk5	M	0.436359	0.0198553
194	25.4066	4	Sk5	M	0.439009	0.0172793
206	22.4127	3	Sk5	M	0.441445	0.0196962
184	23.3943	3	Sk5	M	0.449152	0.0191992
149	22.8864	2	Sk5	M	0.450288	0.0196749
76	23.2382	1	Sk5	M	0.451896	0.0194463
29	26.0594	2	Sk5	M	0.452112	0.0173493
201	28.6056	1	Sk5	M	0.452615	0.0158226
193	29.964	4	Sk5	M	0.454765	0.0151771
111	22.2802	4	Sk5	M	0.458233	0.0205668
115	27.045	1	Sk5	M	0.458906	0.0169683
145	24.5479	1	Sk5	M	0.460521	0.0187601
130	24.0382	2	Sk5	M	0.4606	0.0191612
114	28.1592	2	Sk5	M	0.46097	0.0163702
142	25.0137	3	Sk5	M	0.462158	0.0184762
193	21.9865	2	Sk5	M	0.463719	0.0210911
123	26.6953	1	Sk5	M	0.46393	0.0173787
218	27.9312	2	Sk5	M	0.464716	0.0166379
154	26.7266	3	Sk5	M	0.465767	0.0174271
113	25.0577	2	Sk5	M	0.466064	0.0185996
148	21.2359	2	Sk5	M	0.466135	0.0219503
166	22.0328	2	Sk5	M	0.468767	0.0212759
127	27.5081	2	Sk5	M	0.469263	0.0170591
43	36.8066	4	Sk5	M	0.470968	0.0127958
101	23.7777	1	Sk5	M	0.473534	0.019915
132	30.6375	4	Sk5	M	0.474727	0.015495
72	22.5559	3	Sk5	M	0.47635	0.0211187
152	25.1348	4	Sk5	M	0.476634	0.0189631
98	24.737	2	Sk5	M	0.47722	0.0192917
182	22.2379	3	Sk5	M	0.479513	0.0215629
46	25.6585	1	Sk5	M	0.479538	0.0186893
183	30.7601	1	Sk5	M	0.479695	0.0155947
146	29.4741	2	Sk5	M	0.479994	0.0162853
27	26.1969	4	Sk5	M	0.481512	0.0183805
219	27.8357	4	Sk5	M	0.482266	0.0173255
21	27.3864	3	Sk5	M	0.4847	0.0176985
139	26.0657	2	Sk5	M	0.485688	0.0186332
37	30.1276	1	Sk5	M	0.487166	0.0161701
192	21.0347	3	Sk5	M	0.488255	0.0232119
129	18.5827	3	Sk5	M	0.488362	0.0262804
117	25.1601	1	Sk5	M	0.489485	0.0194548
214	28.6038	4	Sk5	M	0.491173	0.0171716
164	24.1445	2	Sk5	M	0.4919	0.0203732
87	22.9635	3	Sk5	M	0.492436	0.0214443
171	22.6247	2	Sk5	M	0.492723	0.0217781
214	27.9744	2	Sk5	M	0.493349	0.0176357
214	25.2445	3	Sk5	M	0.494492	0.0195881
190	30.8377	4	Sk5	M	0.494841	0.0160466
98	16.148	3	Sk5	M	0.495193	0.0306658
216	31.9909	1	Sk5	M	0.497484	0.0155508
215	31.6287	4	Sk5	M	0.497872	0.0157412
169	22.6889	2	Sk5	M	0.498156	0.0219559
84	29.5419	4	Sk5	M	0.498918	0.0168885
173	28.3881	2	Sk5	M	0.499911	0.0176099
118	30.1641	4	Sk5	M	0.501533	0.0166268
145	26.0123	3	Sk5	M	0.501781	0.0192901
76	24.437	2	Sk5	M	0.505158	0.0206719
173	23.0185	4	Sk5	M	0.505503	0.0219607
178	32.0112	2	Sk5	M	0.507677	0.0158594
118	29.4158	2	Sk5	M	0.508039	0.0172709
19	31.5292	1	Sk5	M	0.508508	0.0161282
87	26.8499	2	Sk5	M	0.508681	0.0189454
127	27.8769	4	Sk5	M	0.509703	0.018284
202	30.1274	2	Sk5	M	0.51144	0.0169759
186	26.6425	3	Sk5	M	0.512411	0.0192328
94	28.8319	1	Sk5	M	0.513829	0.0178216
211	22.088	3	Sk5	M	0.514072	0.0232739
216	27.1299	4	Sk5	M	0.51476	0.0189739
33	30.0276	2	Sk5	M	0.514838	0.0171455
51	32.2591	2	Sk5	M	0.516412	0.0160083
210	29.5869	4	Sk5	M	0.517492	0.0174906
152	30.2751	2	Sk5	M	0.518304	0.0171198
213	33.0312	1	Sk5	M	0.519005	0.0157126
65	27.9757	1	Sk5	M	0.521032	0.0186244
207	33.3205	2	Sk5	M	0.521461	0.0156499
153	29.8972	4	Sk5	M	0.521487	0.0174427
46	29.0517	4	Sk5	M	0.521744	0.0179591
106	30.7325	2	Sk5	M	0.523477	0.0170333
146	26.3325	3	Sk5	M	0.524391	0.0199142
178	26.9365	3	Sk5	M	0.525282	0.0195007
30	38.123	2	Sk5	M	0.52736	0.0138331
55	27.8201	1	Sk5	M	0.527407	0.0189578
80	25.8172	4	Sk5	M	0.527446	0.02043
156	31.1022	4	Sk5	M	0.527458	0.0169589
149	24.6551	1	Sk5	M	0.527693	0.021403
85	25.9986	2	Sk5	M	0.53005	0.0203876
61	31.0409	4	Sk5	M	0.530501	0.0170904
207	32.0955	1	Sk5	M	0.530534	0.0165298
5	22.2309	3	Sk5	M	0.53164	0.0239144
212	30.7657	1	Sk5	M	0.534315	0.0173672
94	24.9246	2	Sk5	M	0.535909	0.0215012
101	31.7943	4	Sk5	M	0.53692	0.0168873
143	29.0086	4	Sk5	M	0.538328	0.0185575
114	26.0508	3	Sk5	M	0.538811	0.0206831
135	36.8316	4	Sk5	M	0.539975	0.0146607
137	27.0129	3	Sk5	M	0.540717	0.020017
137	40.3199	1	Sk5	M	0.540789	0.0134125
202	30.8509	4	Sk5	M	0.541347	0.0175472
177	35.0524	2	Sk5	M	0.542188	0.0154679
83	26.9424	3	Sk5	M	0.543091	0.0201575
174	25.5855	4	Sk5	M	0.543935	0.0212595
111	28.6947	2	Sk5	M	0.544453	0.018974
176	36.6846	1	Sk5	M	0.547828	0.0149335
124	31.2139	2	Sk5	M	0.549149	0.0175931
210	33.6803	1	Sk5	M	0.549291	0.016309
167	32.4131	4	Sk5	M	0.549785	0.0169618
40	29.9458	4	Sk5	M	0.553691	0.0184897
6	37.1309	2	Sk5	M	0.553841	0.0149159
107	34.4705	4	Sk5	M	0.553923	0.0160695
88	37.4834	4	Sk5	M	0.554286	0.0147875
200	32.2725	3	Sk5	M	0.554344	0.017177
126	26.9718	2	Sk5	M	0.556452	0.0206309
163	29.6389	4	Sk5	M	0.556521	0.0187767
62	37.3416	2	Sk5	M	0.557355	0.0149259
198	29.8792	2	Sk5	M	0.559704	0.0187322
184	32.7108	1	Sk5	M	0.560717	0.0171416
9	29.9136	1	Sk5	M	0.561912	0.0187845
66	28.5374	3	Sk5	M	0.562288	0.0197035
50	33.1379	2	Sk5	M	0.563232	0.0169966
160	35.3334	2	Sk5	M	0.563537	0.0159491
75	30.4692	3	Sk5	M	0.564354	0.0185221
137	30.368	4	Sk5	M	0.565519	0.0186222
41	37.5749	2	Sk5	M	0.565852	0.0150593
115	29.8326	4	Sk5	M	0.566415	0.0189865
148	31.8492	4	Sk5	M	0.566615	0.0177906
105	37.5743	4	Sk5	M	0.566797	0.0150847
26	37.8398	2	Sk5	M	0.566927	0.0149823
156	41.4507	2	Sk5	M	0.568747	0.0137211
133	37.633	1	Sk5	M	0.569194	0.0151249
204	33.6689	4	Sk5	M	0.569841	0.0169248
54	32.0937	1	Sk5	M	0.570924	0.0177893
144	22.8029	3	Sk5	M	0.57094	0.0250381
178	34.8884	4	Sk5	M	0.570943	0.0163649
16	35.4707	4	Sk5	M	0.571155	0.0161022
213	28.6356	2	Sk5	M	0.571805	0.0199684
217	37.9052	4	Sk5	M	0.573274	0.0151239
200	39.3272	1	Sk5	M	0.573431	0.014581
141	32.5321	4	Sk5	M	0.573905	0.0176412
182	35.6823	2	Sk5	M	0.574811	0.0161092
100	33.9909	1	Sk5	M	0.575882	0.0169422
206	35.6287	4	Sk5	M	0.576249	0.0161737
190	36.5169	2	Sk5	M	0.577952	0.015827
177	44.9434	4	Sk5	M	0.578174	0.0128645
44	26.6872	3	Sk5	M	0.57923	0.0217044
86	36.0548	4	Sk5	M	0.57973	0.0160791
100	28.5837	4	Sk5	M	0.579746	0.0202824
217	35.1157	1	Sk5	M	0.580504	0.0165312
160	27.008	3	Sk5	M	0.580856	0.0215068
5	33.345	1	Sk5	M	0.580974	0.0174231
186	32.3367	4	Sk5	M	0.581261	0.0179753
170	32.3455	2	Sk5	M	0.582847	0.0180194
146	32.751	4	Sk5	M	0.585018	0.0178626
79	32.2209	1	Sk5	M	0.585457	0.0181701
120	34.5705	1	Sk5	M	0.586142	0.016955
97	34.8576	1	Sk5	M	0.586423	0.0168234
25	27.7758	1	Sk5	M	0.587858	0.0211644
208	35.8144	4	Sk5	M	0.588557	0.0164335
192	32.8462	1	Sk5	M	0.589614	0.0179507
81	29.7093	3	Sk5	M	0.589796	0.0198522
112	29.971	1	Sk5	M	0.59105	0.0197207
212	31.5954	2	Sk5	M	0.591943	0.0187351
56	32.0106	1	Sk5	M	0.593271	0.0185336
125	31.7814	1	Sk5	M	0.5933	0.0186681
49	29.7014	1	Sk5	M	0.59337	0.0199779
104	35.3475	4	Sk5	M	0.593796	0.0167988
184	32.3419	2	Sk5	M	0.593895	0.018363
102	26.0068	3	Sk5	M	0.5941	0.022844
124	27.5814	3	Sk5	M	0.595179	0.021579
78	32.1572	1	Sk5	M	0.595497	0.0185183
0	35.587	4	Sk5	M	0.595727	0.01674
212	32.5151	4	Sk5	M	0.5966	0.0183484
77	36.3096	1	Sk5	M	0.597044	0.0164432
194	29.0498	2	Sk5	M	0.597099	0.0205543
126	26.3323	3	Sk5	M	0.598125	0.0227145
12	28.5016	1	Sk5	M	0.598769	0.0210083
193	31.2794	1	Sk5	M	0.599823	0.0191763
2	29.288	1	Sk5	M	0.600526	0.0205041
215	30.5587	1	Sk5	M	0.600528	0.0196516
175	28.4499	4	Sk5	M	0.601915	0.021157
201	35.4234	3	Sk5	M	0.603106	0.0170256
43	33.9167	3	Sk5	M	0.603421	0.0177913
27	41.778	1	Sk5	M	0.604036	0.0144582
17	35.9049	1	Sk5	M	0.606422	0.0168897
119	30.638	3	Sk5	M	0.606673	0.0198013
197	39.3932	1	Sk5	M	0.607205	0.015414
181	39.9251	4	Sk5	M	0.607278	0.0152104
121	38.1943	2	Sk5	M	0.608159	0.0159228
23	35.0693	3	Sk5	M	0.608284	0.0173452
81	36.6615	4	Sk5	M	0.608341	0.0165935
205	38.5061	4	Sk5	M	0.609187	0.0158205
158	35.0172	1	Sk5	M	0.609344	0.0174013
140	32.6733	4	Sk5	M	0.610121	0.0186734
53	38.6063	1	Sk5	M	0.610525	0.0158141
21	35.1643	2	Sk5	M	0.611085	0.017378
21	30.7453	4	Sk5	M	0.613362	0.0199498
218	34.7302	1	Sk5	M	0.6136	0.0176676
120	28.5064	3	Sk5	M	0.61402	0.0215397
165	36.6429	1	Sk5	M	0.614116	0.0167595
85	38.4521	4	Sk5	M	0.614475	0.0159803
95	34.7473	1	Sk5	M	0.615671	0.0177185
27	44.4879	2	Sk5	M	0.616241	0.0138519
19	50.2186	2	Sk5	M	0.617863	0.0123035
196	31.6243	1	Sk5	M	0.618297	0.0195514
187	40.2972	1	Sk5	M	0.619188	0.0153655
172	32.3812	4	Sk5	M	0.619616	0.0191351
30	24.3582	3	Sk5	M	0.619845	0.0254471
61	31.1504	2	Sk5	M	0.622772	0.0199924
118	35.643	1	Sk5	M	0.62388	0.0175036
199	46.2194	4	Sk5	M	0.623987	0.0135005
31	26.2855	3	Sk5	M	0.624254	0.023749
105	27.195	2	Sk5	M	0.624476	0.0229629
47	38.5871	1	Sk5	M	0.624568	0.0161859
151	35.9461	4	Sk5	M	0.625238	0.0173938
168	34.4122	4	Sk5	M	0.62574	0.0181837
28	32.8929	3	Sk5	M	0.626788	0.0190554
1	31.9749	4	Sk5	M	0.627648	0.0196294
130	35.5822	4	Sk5	M	0.628622	0.0176668
84	31.1991	3	Sk5	M	0.628658	0.0201499
13	42.7194	2	Sk5	M	0.629226	0.0147293
184	37.2634	4	Sk5	M	0.629469	0.0168924
51	41.1248	1	Sk5	M	0.630663	0.0153354
90	33.2779	3	Sk5	M	0.631416	0.018974
167	40.0751	1	Sk5	M	0.632672	0.0157872
116	37.1811	1	Sk5	M	0.632992	0.0170246
[truncated: 1,342 more rows]
